# Supplementary material for: Ethyl (1R,4S,5R,9S,10R,13S)-5,9,13-trimethyl-14-methyl­ene-14-oxotetra­cyclo­[11.2.1.01,10.04,9]hexa­decane-5-carboxyl­ate
Source: Acta Crystallogr Sect E Struct Rep Online. 2009 Dec 16;66(Pt 1):o154. doi: 10.1107/S1600536809053380 (PMC2980194; doi:10.1107/S1600536809053380)
Supplement: Supplementary file 1 [file e-66-0o154-sup1.cif]

##############################################################################
###                                                                        ###
###        Electronic paper (Acta Crystallographica Section E)             ###
###                                                                        ###
##############################################################################
#                                                                            #
# This CIF contains the data in a paper accepted for publication in Acta     #
# Crystallographica Section E. It conforms to the requirements of Notes      #
# for Authors for Section E, and has been peer reviewed under the auspices   #
# of the IUCr Commission on Journals.                                        #
#                                                                            #
# Full details of the Crystallographic Information File format               #
# are given in the paper "The Crystallographic Information File (CIF):       #
# a New Standard Archive File for Crystallography" by S. R. Hall, F. H.      #
# Allen and I. D. Brown [Acta Cryst. (1991), A47, 655-685].                  #
#                                                                            #
# The current version of the core CIF dictionary is obtainable from          #
# ftp://ftp.iucr.org/pub/cif_core.dic. The current version number is 2.4.    #
#                                                                            #
# Software is freely available for graphical display of the structure(s) in  #
# this CIF.  For information consult the CIF home page http://www.iucr.org/  #
# cif/home.html                                                              #
#                                                                            #
# This file may be used for bona fide research purposes within the           #
# scientific community so long as proper attribution is given to the journal # 
# article from which it was obtained.                                        #
#                                                                            #
##############################################################################
                                             
data_I
_audit_creation_method     SHELXL-97
_chemical_name_systematic
;
Ethyl (1<i>R</i>,4<i>S</i>,5<i>R</i>,9<i>S</i>,10<i>R</i>,13<i>S</i>)-5,9,13-
trimethyl-14-methylene-14-oxotetracyclo[11.2.1.0^1,10^.0^4,9^]hexadecane-
5-carboxylate
;
_chemical_name_common     ?
_chemical_formula_moiety     'C22 H34 O3'
_chemical_formula_sum     'C22 H34 O3'
_chemical_formula_iupac     'C22 H34 O3'
_chemical_formula_weight     346.49
_chemical_melting_point     ?
_symmetry_cell_setting     Triclinic
_symmetry_space_group_name_H-M     'P 1'
_symmetry_space_group_name_Hall     'P 1'
loop_
    _symmetry_equiv_pos_as_xyz
    'x, y, z'
_cell_length_a     6.5365(9)
_cell_length_b     12.5639(15)
_cell_length_c     13.1212(16)
_cell_angle_alpha     69.1740(10)
_cell_angle_beta     87.518(2)
_cell_angle_gamma     79.0180(10)
_cell_volume     988.4(2)
_cell_formula_units_Z     2
_cell_measurement_reflns_used     1056
_cell_measurement_theta_min     3.164
_cell_measurement_theta_max     19.346
_cell_measurement_temperature     293(2)
_exptl_crystal_description     plate
_exptl_crystal_colour     colorless
_exptl_crystal_size_max     0.49
_exptl_crystal_size_mid     0.42
_exptl_crystal_size_min     0.15
_exptl_crystal_density_diffrn     1.164
_exptl_crystal_density_meas     ?
_exptl_crystal_density_method     'not measured'
_exptl_crystal_F_000     380
_exptl_absorpt_coefficient_mu     0.075
_exptl_absorpt_correction_type     multi-scan
_exptl_absorpt_process_details     '(SADABS; Bruker, 1999)'
_exptl_absorpt_correction_T_min     0.9641
_exptl_absorpt_correction_T_max     0.9888
_exptl_special_details
;
;
_diffrn_ambient_temperature     293(2)
_diffrn_radiation_type     MoK\a
_diffrn_radiation_wavelength     0.71073
_diffrn_radiation_source     'fine-focus sealed tube'
_diffrn_radiation_monochromator     graphite
_diffrn_measurement_device_type     'Bruker SMART CCD area-detector'
_diffrn_measurement_method     '\f and \w'
_diffrn_detector_area_resol_mean     ?
_diffrn_reflns_number     5226
_diffrn_reflns_av_R_equivalents     0.0344
_diffrn_reflns_av_sigmaI/netI     0.0709
_diffrn_reflns_theta_min     1.66
_diffrn_reflns_theta_max     25.02
_diffrn_reflns_theta_full     25.02
_diffrn_measured_fraction_theta_max     0.987
_diffrn_measured_fraction_theta_full     0.987
_diffrn_reflns_limit_h_min     -7
_diffrn_reflns_limit_h_max     5
_diffrn_reflns_limit_k_min     -14
_diffrn_reflns_limit_k_max     14
_diffrn_reflns_limit_l_min     -14
_diffrn_reflns_limit_l_max     15
_diffrn_standards_number     ?
_diffrn_standards_interval_count     ?
_diffrn_standards_interval_time     ?
_diffrn_standards_decay_%     ?
_refine_special_details
;
Refinement of <i>F</i>^2^ against ALL reflections. The weighted <i>R</i>-factor
<i>wR</i> and goodness of fit <i>S</i> are based on <i>F</i>^2^, conventional
<i>R</i>-factors <i>R</i> are based on <i>F</i>, with <i>F</i> set to zero for
negative <i>F</i>^2^. The threshold expression of <i>F</i>^2^ >
\s(<i>F</i>^2^) is used only for calculating <i>R</i>-factors(gt) <i>etc</i>.
and is not relevant to the choice of reflections for refinement.
<i>R</i>-factors based on <i>F</i>^2^ are statistically about twice as large
as those based on <i>F</i>, and <i>R</i>- factors based on ALL data will be
even larger.
;
_reflns_number_total     3451
_reflns_number_gt     1824
_reflns_threshold_expression     I>2\s(I)
_refine_ls_structure_factor_coef     Fsqd
_refine_ls_matrix_type     full
_refine_ls_R_factor_all     0.1140
_refine_ls_R_factor_gt     0.0666
_refine_ls_wR_factor_gt     0.1626
_refine_ls_wR_factor_ref     0.1889
_refine_ls_goodness_of_fit_ref     0.902
_refine_ls_restrained_S_all     0.902
_refine_ls_number_reflns     3451
_refine_ls_number_parameters     459
_refine_ls_number_restraints     3
_refine_ls_hydrogen_treatment     constr
_refine_ls_weighting_scheme     calc
_refine_ls_weighting_details
                 'calc w=1/[\s^2^(Fo^2^)+(0.1087P)^2^] where P=(Fo^2^+2Fc^2^)/3'
_atom_sites_solution_hydrogens     geom
_atom_sites_solution_primary     direct
_atom_sites_solution_secondary     difmap
_refine_ls_shift/su_max     0.001
_refine_ls_shift/su_mean     0.000
_refine_diff_density_max     0.258
_refine_diff_density_min     -0.273
_refine_ls_extinction_method     none
_refine_ls_extinction_coef     ?
_refine_ls_abs_structure_details     ?
_refine_ls_abs_structure_Flack     ?
loop_
    _atom_type_symbol
    _atom_type_description
    _atom_type_scat_dispersion_real
    _atom_type_scat_dispersion_imag
    _atom_type_scat_source
    'C' 'C' 0.0033 0.0000
                         'International Tables Vol C Tables 4.2.6.8 and 6.1.1.4'
    'H' 'H' 0.0000 0.0000
                         'International Tables Vol C Tables 4.2.6.8 and 6.1.1.4'
    'O' 'O' 0.0106 0.0000
                         'International Tables Vol C Tables 4.2.6.8 and 6.1.1.4'
_computing_data_collection     'SMART (Bruker, 1999)'
_computing_cell_refinement     'SAINT (Bruker, 1999)'
_computing_data_reduction     'SAINT (Bruker, 1999)'
_computing_structure_solution     'SHELXS97 (Sheldrick, 2008)'
_computing_structure_refinement     'SHELXL97 (Sheldrick, 2008)'
_computing_molecular_graphics     'ORTEP-3 (Farrugia, 1997)'
_computing_publication_material
;
SHELXL97 (Sheldrick, 2008) and <i>PLATON</i>
(Spek, 2009)
;
loop_
    _atom_site_type_symbol
    _atom_site_label
    _atom_site_fract_x
    _atom_site_fract_y
    _atom_site_fract_z
    _atom_site_U_iso_or_equiv
    _atom_site_adp_type
    _atom_site_calc_flag
    _atom_site_refinement_flags
    _atom_site_occupancy
    _atom_site_disorder_assembly
    _atom_site_disorder_group
    O O1 0.5517(6) 0.8839(4) 0.5497(4) 0.0762(13) Uani d . 1 . .
    O O2 0.4744(8) 0.7550(4) 0.7036(4) 0.0915(16) Uani d . 1 . .
    O O3 0.3864(9) 0.1982(5) 0.6485(6) 0.111(2) Uani d . 1 . .
    O O4 0.5700(8) 0.2697(5) 0.1516(6) 0.1072(19) Uani d . 1 . .
    O O5 0.6802(9) 0.3579(5) 0.2518(5) 0.1071(19) Uani d . 1 . .
    O O6 0.7199(9) 0.9816(6) 0.0024(6) 0.120(2) Uani d . 1 . .
    C C1 0.5924(9) 0.7852(5) 0.6322(6) 0.0558(16) Uani d . 1 . .
    C C2 0.8169(9) 0.7176(5) 0.6312(5) 0.0536(15) Uani d . 1 . .
    C C3 0.9253(9) 0.7692(5) 0.5244(5) 0.0617(17) Uani d . 1 . .
    H H3A 0.9044 0.8526 0.5052 0.074 Uiso calc R 1 . .
    H H3B 1.0739 0.7390 0.5351 0.074 Uiso calc R 1 . .
    C C4 0.8461(11) 0.7427(6) 0.4310(5) 0.0693(18) Uani d . 1 . .
    H H4A 0.9272 0.7727 0.3671 0.083 Uiso calc R 1 . .
    H H4B 0.7021 0.7817 0.4137 0.083 Uiso calc R 1 . .
    C C5 0.8601(10) 0.6134(5) 0.4585(5) 0.0616(16) Uani d . 1 . .
    H H5A 1.0059 0.5763 0.4656 0.074 Uiso calc R 1 . .
    H H5B 0.7987 0.6012 0.3985 0.074 Uiso calc R 1 . .
    C C6 0.7511(9) 0.5552(5) 0.5634(5) 0.0525(15) Uani d . 1 . .
    C C7 0.8269(9) 0.5851(5) 0.6582(5) 0.0524(15) Uani d . 1 . .
    H H7 0.9762 0.5518 0.6666 0.063 Uiso calc R 1 . .
    C C8 0.7371(10) 0.5226(5) 0.7664(5) 0.0613(16) Uani d . 1 . .
    H H8A 0.5860 0.5421 0.7616 0.074 Uiso calc R 1 . .
    H H8B 0.7846 0.5460 0.8228 0.074 Uiso calc R 1 . .
    C C9 0.8091(11) 0.3925(5) 0.7942(5) 0.0702(19) Uani d . 1 . .
    H H9A 0.9591 0.3741 0.8059 0.084 Uiso calc R 1 . .
    H H9B 0.7475 0.3524 0.8623 0.084 Uiso calc R 1 . .
    C C10 0.7553(10) 0.3465(5) 0.7091(5) 0.0586(16) Uani d . 1 . .
    C C11 0.8168(9) 0.4196(5) 0.5961(5) 0.0536(15) Uani d . 1 . .
    H H11 0.9695 0.4042 0.5984 0.064 Uiso calc R 1 . .
    C C12 0.7574(10) 0.3752(5) 0.5104(5) 0.0615(16) Uani d . 1 . .
    H H12A 0.8222 0.4125 0.4424 0.074 Uiso calc R 1 . .
    H H12B 0.6075 0.3959 0.4979 0.074 Uiso calc R 1 . .
    C C13 0.8246(12) 0.2435(6) 0.5439(6) 0.077(2) Uani d . 1 . .
    H H13A 0.7614 0.2176 0.4936 0.093 Uiso calc R 1 . .
    H H13B 0.9747 0.2246 0.5388 0.093 Uiso calc R 1 . .
    C C14 0.7626(10) 0.1792(5) 0.6594(6) 0.0686(18) Uani d . 1 . .
    C C15 0.5375(11) 0.2305(6) 0.6695(6) 0.077(2) Uani d . 1 . .
    C C16 0.5268(10) 0.3286(6) 0.7102(6) 0.0718(18) Uani d . 1 . .
    H H16A 0.4734 0.3089 0.7834 0.086 Uiso calc R 1 . .
    H H16B 0.4378 0.3981 0.6626 0.086 Uiso calc R 1 . .
    C C17 0.8666(11) 0.2207(5) 0.7359(6) 0.0700(19) Uani d . 1 . .
    H H17A 1.0145 0.2164 0.7225 0.084 Uiso calc R 1 . .
    H H17B 0.8481 0.1747 0.8115 0.084 Uiso calc R 1 . .
    C C18 0.9342(11) 0.7363(6) 0.7214(6) 0.076(2) Uani d . 1 . .
    H H18A 0.9432 0.8166 0.6999 0.114 Uiso calc R 1 . .
    H H18B 1.0720 0.6901 0.7321 0.114 Uiso calc R 1 . .
    H H18C 0.8601 0.7137 0.7882 0.114 Uiso calc R 1 . .
    C C19 0.5141(9) 0.5991(5) 0.5419(5) 0.0595(16) Uani d . 1 . .
    H H19A 0.4674 0.5713 0.4893 0.089 Uiso calc R 1 . .
    H H19B 0.4851 0.6824 0.5143 0.089 Uiso calc R 1 . .
    H H19C 0.4423 0.5710 0.6088 0.089 Uiso calc R 1 . .
    C C20 0.8070(13) 0.0479(6) 0.6884(8) 0.099(3) Uani d . 1 . .
    H H20A 0.7698 0.0110 0.7625 0.149 Uiso calc R 1 . .
    H H20B 0.9527 0.0220 0.6803 0.149 Uiso calc R 1 . .
    H H20C 0.7265 0.0281 0.6406 0.149 Uiso calc R 1 . .
    C C21 0.3467(11) 0.9488(7) 0.5513(7) 0.090(2) Uani d . 1 . .
    H H21A 0.3459 0.9935 0.5984 0.108 Uiso calc R 1 . .
    H H21B 0.2483 0.8969 0.5787 0.108 Uiso calc R 1 . .
    C C22 0.2882(17) 1.0272(11) 0.4378(9) 0.168(6) Uani d . 1 . .
    H H22A 0.3759 1.0843 0.4148 0.252 Uiso calc R 1 . .
    H H22B 0.1453 1.0652 0.4345 0.252 Uiso calc R 1 . .
    H H22C 0.3057 0.9830 0.3905 0.252 Uiso calc R 1 . .
    C C23 0.5436(12) 0.3482(7) 0.2027(7) 0.081(2) Uani d . 1 . .
    C C24 0.3229(11) 0.4178(6) 0.1861(6) 0.0723(19) Uani d . 1 . .
    C C25 0.2018(12) 0.4081(7) 0.0929(7) 0.083(2) Uani d . 1 . .
    H H25A 0.2179 0.3269 0.1018 0.100 Uiso calc R 1 . .
    H H25B 0.0548 0.4370 0.0986 0.100 Uiso calc R 1 . .
    C C26 0.2701(12) 0.4730(7) -0.0187(6) 0.083(2) Uani d . 1 . .
    H H26A 0.1830 0.4657 -0.0730 0.099 Uiso calc R 1 . .
    H H26B 0.4128 0.4393 -0.0280 0.099 Uiso calc R 1 . .
    C C27 0.2558(11) 0.5991(6) -0.0361(5) 0.075(2) Uani d . 1 . .
    H H27A 0.1102 0.6344 -0.0362 0.090 Uiso calc R 1 . .
    H H27B 0.3093 0.6371 -0.1073 0.090 Uiso calc R 1 . .
    C C28 0.3773(9) 0.6210(5) 0.0515(5) 0.0566(16) Uani d . 1 . .
    C C29 0.3104(10) 0.5473(5) 0.1658(5) 0.0648(18) Uani d . 1 . .
    H H29 0.1608 0.5774 0.1664 0.078 Uiso calc R 1 . .
    C C30 0.4034(11) 0.5761(6) 0.2556(5) 0.0703(19) Uani d . 1 . .
    H H30A 0.3623 0.5279 0.3263 0.084 Uiso calc R 1 . .
    H H30B 0.5544 0.5600 0.2535 0.084 Uiso calc R 1 . .
    C C31 0.3289(12) 0.7015(6) 0.2403(6) 0.076(2) Uani d . 1 . .
    H H31A 0.3917 0.7178 0.2976 0.091 Uiso calc R 1 . .
    H H31B 0.1792 0.7146 0.2493 0.091 Uiso calc R 1 . .
    C C32 0.3777(10) 0.7881(5) 0.1293(5) 0.0619(17) Uani d . 1 . .
    C C33 0.3076(9) 0.7516(5) 0.0370(5) 0.0557(15) Uani d . 1 . .
    H H33 0.1550 0.7648 0.0387 0.067 Uiso calc R 1 . .
    C C34 0.3586(11) 0.8358(6) -0.0715(5) 0.0726(19) Uani d . 1 . .
    H H34A 0.2922 0.8222 -0.1293 0.087 Uiso calc R 1 . .
    H H34B 0.5080 0.8208 -0.0809 0.087 Uiso calc R 1 . .
    C C35 0.2887(12) 0.9627(6) -0.0830(6) 0.080(2) Uani d . 1 . .
    H H35A 0.3509 1.0110 -0.1469 0.095 Uiso calc R 1 . .
    H H35B 0.1385 0.9837 -0.0939 0.095 Uiso calc R 1 . .
    C C36 0.3494(11) 0.9864(6) 0.0168(6) 0.075(2) Uani d . 1 . .
    C C37 0.5793(12) 0.9336(7) 0.0401(6) 0.080(2) Uani d . 1 . .
    C C38 0.5995(11) 0.8116(6) 0.1176(6) 0.074(2) Uani d . 1 . .
    H H38A 0.6572 0.8033 0.1875 0.089 Uiso calc R 1 . .
    H H38B 0.6887 0.7586 0.0887 0.089 Uiso calc R 1 . .
    C C39 0.2545(11) 0.9088(6) 0.1149(6) 0.0697(18) Uani d . 1 . .
    H H39A 0.1074 0.9139 0.1019 0.084 Uiso calc R 1 . .
    H H39B 0.2708 0.9288 0.1786 0.084 Uiso calc R 1 . .
    C C40 0.2126(13) 0.3628(7) 0.2935(7) 0.099(3) Uani d . 1 . .
    H H40A 0.0770 0.4090 0.2924 0.148 Uiso calc R 1 . .
    H H40B 0.2939 0.3595 0.3542 0.148 Uiso calc R 1 . .
    H H40C 0.1986 0.2858 0.3007 0.148 Uiso calc R 1 . .
    C C41 0.6102(10) 0.5876(6) 0.0341(6) 0.0737(18) Uani d . 1 . .
    H H41A 0.6483 0.6416 -0.0332 0.111 Uiso calc R 1 . .
    H H41B 0.6395 0.5109 0.0311 0.111 Uiso calc R 1 . .
    H H41C 0.6889 0.5893 0.0934 0.111 Uiso calc R 1 . .
    C C42 0.2981(15) 1.1158(6) -0.0020(8) 0.107(3) Uani d . 1 . .
    H H42A 0.3762 1.1567 -0.0620 0.161 Uiso calc R 1 . .
    H H42B 0.3340 1.1281 0.0626 0.161 Uiso calc R 1 . .
    H H42C 0.1517 1.1440 -0.0184 0.161 Uiso calc R 1 . .
    C C43 0.7800(16) 0.2039(9) 0.1625(10) 0.136(4) Uani d . 1 . .
    H H43A 0.8744 0.2396 0.1892 0.163 Uiso calc R 1 . .
    H H43B 0.8278 0.2000 0.0927 0.163 Uiso calc R 1 . .
    C C44 0.7712(17) 0.0848(11) 0.2426(11) 0.152(4) Uani d . 1 . .
    H H44A 0.7401 0.0891 0.3134 0.228 Uiso calc R 1 . .
    H H44B 0.9035 0.0347 0.2460 0.228 Uiso calc R 1 . .
    H H44C 0.6646 0.0546 0.2196 0.228 Uiso calc R 1 . .
loop_
    _atom_site_aniso_label
    _atom_site_aniso_U_11
    _atom_site_aniso_U_22
    _atom_site_aniso_U_33
    _atom_site_aniso_U_12
    _atom_site_aniso_U_13
    _atom_site_aniso_U_23
    O1 0.058(3) 0.067(3) 0.084(3) 0.002(2) 0.002(2) -0.010(3)
    O2 0.085(4) 0.084(3) 0.088(4) -0.005(3) 0.036(3) -0.019(3)
    O3 0.073(4) 0.108(4) 0.167(6) -0.031(3) 0.005(4) -0.058(4)
    O4 0.072(4) 0.091(4) 0.158(6) -0.001(3) -0.011(3) -0.050(4)
    O5 0.070(3) 0.099(4) 0.142(5) 0.009(3) -0.041(3) -0.038(3)
    O6 0.073(4) 0.125(5) 0.158(6) -0.036(4) 0.008(4) -0.038(4)
    C1 0.052(4) 0.051(4) 0.068(5) 0.001(3) 0.000(3) -0.030(3)
    C2 0.049(4) 0.054(4) 0.056(4) -0.006(3) -0.006(3) -0.019(3)
    C3 0.053(4) 0.053(4) 0.071(5) -0.008(3) 0.005(3) -0.013(3)
    C4 0.071(4) 0.070(4) 0.056(4) -0.013(3) 0.015(3) -0.011(3)
    C5 0.064(4) 0.066(4) 0.051(4) -0.007(3) 0.009(3) -0.019(3)
    C6 0.053(4) 0.060(4) 0.044(4) -0.007(3) 0.001(3) -0.020(3)
    C7 0.052(4) 0.055(4) 0.047(4) -0.005(3) -0.006(3) -0.016(3)
    C8 0.070(4) 0.068(4) 0.045(4) -0.008(3) 0.002(3) -0.022(3)
    C9 0.081(5) 0.066(4) 0.057(4) -0.009(3) -0.001(3) -0.016(3)
    C10 0.057(4) 0.055(4) 0.062(4) -0.009(3) -0.003(3) -0.018(3)
    C11 0.048(3) 0.060(4) 0.055(4) -0.009(3) 0.003(3) -0.024(3)
    C12 0.061(4) 0.065(4) 0.063(4) -0.006(3) 0.003(3) -0.032(3)
    C13 0.077(5) 0.076(4) 0.088(5) -0.015(3) 0.000(4) -0.039(4)
    C14 0.063(4) 0.062(4) 0.083(5) -0.014(3) 0.001(4) -0.027(4)
    C15 0.057(4) 0.070(4) 0.101(6) -0.021(3) 0.001(4) -0.022(4)
    C16 0.057(4) 0.071(4) 0.085(5) -0.011(3) 0.010(3) -0.027(4)
    C17 0.064(4) 0.061(4) 0.076(5) -0.009(3) -0.004(3) -0.014(3)
    C18 0.067(4) 0.071(4) 0.091(5) -0.010(3) -0.020(4) -0.029(4)
    C19 0.058(4) 0.064(4) 0.059(4) -0.011(3) -0.006(3) -0.023(3)
    C20 0.092(6) 0.069(5) 0.142(8) -0.019(4) 0.002(5) -0.041(5)
    C21 0.064(5) 0.086(5) 0.106(6) 0.008(4) -0.003(4) -0.029(5)
    C22 0.108(8) 0.145(9) 0.155(11) 0.053(7) 0.023(7) 0.023(8)
    C23 0.061(5) 0.077(5) 0.097(6) -0.012(4) -0.007(4) -0.022(4)
    C24 0.060(4) 0.071(5) 0.085(5) -0.015(3) 0.000(4) -0.025(4)
    C25 0.066(5) 0.087(5) 0.103(6) -0.017(4) -0.012(4) -0.038(5)
    C26 0.081(5) 0.097(6) 0.081(6) -0.020(4) -0.016(4) -0.041(4)
    C27 0.079(5) 0.088(5) 0.059(4) -0.019(4) -0.012(3) -0.025(4)
    C28 0.051(4) 0.065(4) 0.054(4) -0.010(3) -0.008(3) -0.020(3)
    C29 0.056(4) 0.074(5) 0.060(4) -0.009(3) -0.004(3) -0.020(3)
    C30 0.078(5) 0.077(5) 0.049(4) -0.010(3) 0.000(3) -0.016(3)
    C31 0.088(5) 0.077(5) 0.059(5) -0.010(4) -0.004(4) -0.022(4)
    C32 0.062(4) 0.070(4) 0.050(4) -0.004(3) -0.005(3) -0.019(3)
    C33 0.050(4) 0.069(4) 0.044(4) -0.005(3) -0.004(3) -0.017(3)
    C34 0.074(5) 0.080(5) 0.059(4) -0.015(4) -0.007(3) -0.016(3)
    C35 0.079(5) 0.076(5) 0.066(5) -0.006(4) -0.001(4) -0.006(4)
    C36 0.068(5) 0.070(5) 0.078(5) -0.014(3) -0.005(4) -0.016(4)
    C37 0.066(5) 0.089(5) 0.084(5) -0.021(4) 0.000(4) -0.026(4)
    C38 0.067(5) 0.082(5) 0.072(5) -0.011(4) -0.013(4) -0.027(4)
    C39 0.068(4) 0.072(4) 0.065(4) -0.002(3) -0.003(3) -0.024(4)
    C40 0.088(6) 0.083(5) 0.104(7) -0.024(4) 0.024(5) -0.006(5)
    C41 0.056(4) 0.093(5) 0.069(4) -0.003(3) 0.006(3) -0.031(4)
    C42 0.115(7) 0.075(6) 0.122(7) -0.014(5) -0.005(6) -0.025(5)
    C43 0.094(7) 0.109(8) 0.172(11) 0.015(6) 0.010(7) -0.027(8)
    C44 0.100(8) 0.138(10) 0.179(11) 0.021(6) 0.000(7) -0.031(9)
_geom_special_details
;
All e.s.d.'s (except the e.s.d. in the dihedral angle between two l.s. planes)
are estimated using the full covariance matrix. The cell e.s.d.'s are taken
into account individually in the estimation of e.s.d.'s in distances, angles
and torsion angles; correlations between e.s.d.'s in cell parameters are only
used when they are defined by crystal symmetry. An approximate (isotropic)
treatment of cell e.s.d.'s is used for estimating e.s.d.'s involving l.s.
planes.
;
loop_
    _geom_bond_atom_site_label_1
    _geom_bond_atom_site_label_2
    _geom_bond_site_symmetry_2
    _geom_bond_distance
    _geom_bond_publ_flag
    O1 C1 . 1.314(7) ?
    O1 C21 . 1.434(8) ?
    O2 C1 . 1.189(8) ?
    O3 C15 . 1.213(7) ?
    O4 C23 . 1.360(10) ?
    O4 C43 . 1.445(11) ?
    O5 C23 . 1.171(8) ?
    O6 C37 . 1.188(8) ?
    C1 C2 . 1.551(8) ?
    C2 C3 . 1.526(9) ?
    C2 C18 . 1.545(8) ?
    C2 C7 . 1.562(8) ?
    C3 C4 . 1.514(9) ?
    C3 H3A . 0.9700 ?
    C3 H3B . 0.9700 ?
    C4 C5 . 1.519(9) ?
    C4 H4A . 0.9700 ?
    C4 H4B . 0.9700 ?
    C5 C6 . 1.528(9) ?
    C5 H5A . 0.9700 ?
    C5 H5B . 0.9700 ?
    C6 C19 . 1.545(8) ?
    C6 C7 . 1.546(8) ?
    C6 C11 . 1.578(8) ?
    C7 C8 . 1.512(8) ?
    C7 H7 . 0.9800 ?
    C8 C9 . 1.524(8) ?
    C8 H8A . 0.9700 ?
    C8 H8B . 0.9700 ?
    C9 C10 . 1.508(8) ?
    C9 H9A . 0.9700 ?
    C9 H9B . 0.9700 ?
    C10 C11 . 1.524(8) ?
    C10 C17 . 1.529(9) ?
    C10 C16 . 1.551(9) ?
    C11 C12 . 1.515(8) ?
    C11 H11 . 0.9800 ?
    C12 C13 . 1.531(9) ?
    C12 H12A . 0.9700 ?
    C12 H12B . 0.9700 ?
    C13 C14 . 1.521(10) ?
    C13 H13A . 0.9700 ?
    C13 H13B . 0.9700 ?
    C14 C15 . 1.510(10) ?
    C14 C17 . 1.519(9) ?
    C14 C20 . 1.528(9) ?
    C15 C16 . 1.497(10) ?
    C16 H16A . 0.9700 ?
    C16 H16B . 0.9700 ?
    C17 H17A . 0.9700 ?
    C17 H17B . 0.9700 ?
    C18 H18A . 0.9600 ?
    C18 H18B . 0.9600 ?
    C18 H18C . 0.9600 ?
    C19 H19A . 0.9600 ?
    C19 H19B . 0.9600 ?
    C19 H19C . 0.9600 ?
    C20 H20A . 0.9600 ?
    C20 H20B . 0.9600 ?
    C20 H20C . 0.9600 ?
    C21 C22 . 1.483(12) ?
    C21 H21A . 0.9700 ?
    C21 H21B . 0.9700 ?
    C22 H22A . 0.9600 ?
    C22 H22B . 0.9600 ?
    C22 H22C . 0.9600 ?
    C23 C24 . 1.518(10) ?
    C24 C25 . 1.538(9) ?
    C24 C29 . 1.539(9) ?
    C24 C40 . 1.547(11) ?
    C25 C26 . 1.497(11) ?
    C25 H25A . 0.9700 ?
    C25 H25B . 0.9700 ?
    C26 C27 . 1.504(10) ?
    C26 H26A . 0.9700 ?
    C26 H26B . 0.9700 ?
    C27 C28 . 1.554(8) ?
    C27 H27A . 0.9700 ?
    C27 H27B . 0.9700 ?
    C28 C41 . 1.530(9) ?
    C28 C29 . 1.551(8) ?
    C28 C33 . 1.561(8) ?
    C29 C30 . 1.530(8) ?
    C29 H29 . 0.9800 ?
    C30 C31 . 1.501(9) ?
    C30 H30A . 0.9700 ?
    C30 H30B . 0.9700 ?
    C31 C32 . 1.541(9) ?
    C31 H31A . 0.9700 ?
    C31 H31B . 0.9700 ?
    C32 C38 . 1.524(9) ?
    C32 C39 . 1.526(9) ?
    C32 C33 . 1.553(8) ?
    C33 C34 . 1.510(9) ?
    C33 H33 . 0.9800 ?
    C34 C35 . 1.527(10) ?
    C34 H34A . 0.9700 ?
    C34 H34B . 0.9700 ?
    C35 C36 . 1.525(9) ?
    C35 H35A . 0.9700 ?
    C35 H35B . 0.9700 ?
    C36 C39 . 1.504(10) ?
    C36 C37 . 1.519(10) ?
    C36 C42 . 1.527(10) ?
    C37 C38 . 1.492(10) ?
    C38 H38A . 0.9700 ?
    C38 H38B . 0.9700 ?
    C39 H39A . 0.9700 ?
    C39 H39B . 0.9700 ?
    C40 H40A . 0.9600 ?
    C40 H40B . 0.9600 ?
    C40 H40C . 0.9600 ?
    C41 H41A . 0.9600 ?
    C41 H41B . 0.9600 ?
    C41 H41C . 0.9600 ?
    C42 H42A . 0.9600 ?
    C42 H42B . 0.9600 ?
    C42 H42C . 0.9600 ?
    C43 C44 . 1.502(15) ?
    C43 H43A . 0.9700 ?
    C43 H43B . 0.9700 ?
    C44 H44A . 0.9600 ?
    C44 H44B . 0.9600 ?
    C44 H44C . 0.9600 ?
loop_
    _geom_angle_atom_site_label_1
    _geom_angle_atom_site_label_2
    _geom_angle_atom_site_label_3
    _geom_angle_site_symmetry_1
    _geom_angle_site_symmetry_3
    _geom_angle
    _geom_angle_publ_flag
    C1 O1 C21 . . 113.3(5) ?
    C23 O4 C43 . . 113.4(7) ?
    O2 C1 O1 . . 123.4(5) ?
    O2 C1 C2 . . 123.7(6) ?
    O1 C1 C2 . . 112.7(6) ?
    C3 C2 C18 . . 107.0(5) ?
    C3 C2 C1 . . 112.5(5) ?
    C18 C2 C1 . . 103.7(5) ?
    C3 C2 C7 . . 110.3(5) ?
    C18 C2 C7 . . 109.8(4) ?
    C1 C2 C7 . . 113.1(5) ?
    C4 C3 C2 . . 113.0(5) ?
    C4 C3 H3A . . 109.0 ?
    C2 C3 H3A . . 109.0 ?
    C4 C3 H3B . . 109.0 ?
    C2 C3 H3B . . 109.0 ?
    H3A C3 H3B . . 107.8 ?
    C3 C4 C5 . . 111.9(5) ?
    C3 C4 H4A . . 109.2 ?
    C5 C4 H4A . . 109.2 ?
    C3 C4 H4B . . 109.2 ?
    C5 C4 H4B . . 109.2 ?
    H4A C4 H4B . . 107.9 ?
    C4 C5 C6 . . 113.6(5) ?
    C4 C5 H5A . . 108.8 ?
    C6 C5 H5A . . 108.8 ?
    C4 C5 H5B . . 108.8 ?
    C6 C5 H5B . . 108.8 ?
    H5A C5 H5B . . 107.7 ?
    C5 C6 C19 . . 107.6(4) ?
    C5 C6 C7 . . 110.2(5) ?
    C19 C6 C7 . . 110.9(5) ?
    C5 C6 C11 . . 108.6(5) ?
    C19 C6 C11 . . 113.1(5) ?
    C7 C6 C11 . . 106.4(4) ?
    C8 C7 C6 . . 112.8(5) ?
    C8 C7 C2 . . 115.1(5) ?
    C6 C7 C2 . . 114.0(4) ?
    C8 C7 H7 . . 104.5 ?
    C6 C7 H7 . . 104.5 ?
    C2 C7 H7 . . 104.5 ?
    C7 C8 C9 . . 108.5(5) ?
    C7 C8 H8A . . 110.0 ?
    C9 C8 H8A . . 110.0 ?
    C7 C8 H8B . . 110.0 ?
    C9 C8 H8B . . 110.0 ?
    H8A C8 H8B . . 108.4 ?
    C10 C9 C8 . . 115.1(5) ?
    C10 C9 H9A . . 108.5 ?
    C8 C9 H9A . . 108.5 ?
    C10 C9 H9B . . 108.5 ?
    C8 C9 H9B . . 108.5 ?
    H9A C9 H9B . . 107.5 ?
    C9 C10 C11 . . 110.9(5) ?
    C9 C10 C17 . . 110.4(5) ?
    C11 C10 C17 . . 109.2(5) ?
    C9 C10 C16 . . 114.7(6) ?
    C11 C10 C16 . . 112.0(5) ?
    C17 C10 C16 . . 98.9(5) ?
    C12 C11 C10 . . 110.9(5) ?
    C12 C11 C6 . . 113.4(4) ?
    C10 C11 C6 . . 116.3(5) ?
    C12 C11 H11 . . 105.0 ?
    C10 C11 H11 . . 105.0 ?
    C6 C11 H11 . . 105.0 ?
    C11 C12 C13 . . 112.2(5) ?
    C11 C12 H12A . . 109.2 ?
    C13 C12 H12A . . 109.2 ?
    C11 C12 H12B . . 109.2 ?
    C13 C12 H12B . . 109.2 ?
    H12A C12 H12B . . 107.9 ?
    C14 C13 C12 . . 112.5(6) ?
    C14 C13 H13A . . 109.1 ?
    C12 C13 H13A . . 109.1 ?
    C14 C13 H13B . . 109.1 ?
    C12 C13 H13B . . 109.1 ?
    H13A C13 H13B . . 107.8 ?
    C15 C14 C17 . . 100.1(6) ?
    C15 C14 C13 . . 106.8(5) ?
    C17 C14 C13 . . 107.6(5) ?
    C15 C14 C20 . . 114.4(6) ?
    C17 C14 C20 . . 114.5(6) ?
    C13 C14 C20 . . 112.5(6) ?
    O3 C15 C16 . . 124.3(6) ?
    O3 C15 C14 . . 126.1(7) ?
    C16 C15 C14 . . 109.6(5) ?
    C15 C16 C10 . . 104.6(5) ?
    C15 C16 H16A . . 110.8 ?
    C10 C16 H16A . . 110.8 ?
    C15 C16 H16B . . 110.8 ?
    C10 C16 H16B . . 110.8 ?
    H16A C16 H16B . . 108.9 ?
    C14 C17 C10 . . 104.1(5) ?
    C14 C17 H17A . . 110.9 ?
    C10 C17 H17A . . 110.9 ?
    C14 C17 H17B . . 110.9 ?
    C10 C17 H17B . . 110.9 ?
    H17A C17 H17B . . 109.0 ?
    C2 C18 H18A . . 109.5 ?
    C2 C18 H18B . . 109.5 ?
    H18A C18 H18B . . 109.5 ?
    C2 C18 H18C . . 109.5 ?
    H18A C18 H18C . . 109.5 ?
    H18B C18 H18C . . 109.5 ?
    C6 C19 H19A . . 109.5 ?
    C6 C19 H19B . . 109.5 ?
    H19A C19 H19B . . 109.5 ?
    C6 C19 H19C . . 109.5 ?
    H19A C19 H19C . . 109.5 ?
    H19B C19 H19C . . 109.5 ?
    C14 C20 H20A . . 109.5 ?
    C14 C20 H20B . . 109.5 ?
    H20A C20 H20B . . 109.5 ?
    C14 C20 H20C . . 109.5 ?
    H20A C20 H20C . . 109.5 ?
    H20B C20 H20C . . 109.5 ?
    O1 C21 C22 . . 107.3(7) ?
    O1 C21 H21A . . 110.3 ?
    C22 C21 H21A . . 110.3 ?
    O1 C21 H21B . . 110.2 ?
    C22 C21 H21B . . 110.2 ?
    H21A C21 H21B . . 108.5 ?
    C21 C22 H22A . . 109.5 ?
    C21 C22 H22B . . 109.5 ?
    H22A C22 H22B . . 109.5 ?
    C21 C22 H22C . . 109.5 ?
    H22A C22 H22C . . 109.5 ?
    H22B C22 H22C . . 109.5 ?
    O5 C23 O4 . . 121.7(7) ?
    O5 C23 C24 . . 126.8(8) ?
    O4 C23 C24 . . 111.5(6) ?
    C23 C24 C25 . . 113.1(7) ?
    C23 C24 C29 . . 113.9(6) ?
    C25 C24 C29 . . 108.1(6) ?
    C23 C24 C40 . . 105.0(6) ?
    C25 C24 C40 . . 107.6(6) ?
    C29 C24 C40 . . 108.9(6) ?
    C26 C25 C24 . . 114.1(6) ?
    C26 C25 H25A . . 108.7 ?
    C24 C25 H25A . . 108.7 ?
    C26 C25 H25B . . 108.7 ?
    C24 C25 H25B . . 108.7 ?
    H25A C25 H25B . . 107.6 ?
    C25 C26 C27 . . 111.2(7) ?
    C25 C26 H26A . . 109.4 ?
    C27 C26 H26A . . 109.4 ?
    C25 C26 H26B . . 109.4 ?
    C27 C26 H26B . . 109.4 ?
    H26A C26 H26B . . 108.0 ?
    C26 C27 C28 . . 113.9(5) ?
    C26 C27 H27A . . 108.8 ?
    C28 C27 H27A . . 108.8 ?
    C26 C27 H27B . . 108.8 ?
    C28 C27 H27B . . 108.8 ?
    H27A C27 H27B . . 107.7 ?
    C41 C28 C29 . . 112.3(5) ?
    C41 C28 C27 . . 107.7(6) ?
    C29 C28 C27 . . 108.3(5) ?
    C41 C28 C33 . . 113.1(5) ?
    C29 C28 C33 . . 108.0(5) ?
    C27 C28 C33 . . 107.2(5) ?
    C30 C29 C24 . . 116.3(5) ?
    C30 C29 C28 . . 111.0(5) ?
    C24 C29 C28 . . 115.7(6) ?
    C30 C29 H29 . . 104.0 ?
    C24 C29 H29 . . 104.0 ?
    C28 C29 H29 . . 104.0 ?
    C31 C30 C29 . . 110.2(5) ?
    C31 C30 H30A . . 109.6 ?
    C29 C30 H30A . . 109.6 ?
    C31 C30 H30B . . 109.6 ?
    C29 C30 H30B . . 109.6 ?
    H30A C30 H30B . . 108.1 ?
    C30 C31 C32 . . 115.1(6) ?
    C30 C31 H31A . . 108.5 ?
    C32 C31 H31A . . 108.5 ?
    C30 C31 H31B . . 108.5 ?
    C32 C31 H31B . . 108.5 ?
    H31A C31 H31B . . 107.5 ?
    C38 C32 C39 . . 100.6(5) ?
    C38 C32 C31 . . 115.8(5) ?
    C39 C32 C31 . . 109.4(6) ?
    C38 C32 C33 . . 113.5(5) ?
    C39 C32 C33 . . 108.1(5) ?
    C31 C32 C33 . . 109.0(5) ?
    C34 C33 C32 . . 108.7(5) ?
    C34 C33 C28 . . 114.8(5) ?
    C32 C33 C28 . . 116.1(4) ?
    C34 C33 H33 . . 105.4 ?
    C32 C33 H33 . . 105.4 ?
    C28 C33 H33 . . 105.4 ?
    C33 C34 C35 . . 113.5(6) ?
    C33 C34 H34A . . 108.9 ?
    C35 C34 H34A . . 108.9 ?
    C33 C34 H34B . . 108.9 ?
    C35 C34 H34B . . 108.9 ?
    H34A C34 H34B . . 107.7 ?
    C36 C35 C34 . . 112.5(5) ?
    C36 C35 H35A . . 109.1 ?
    C34 C35 H35A . . 109.1 ?
    C36 C35 H35B . . 109.1 ?
    C34 C35 H35B . . 109.1 ?
    H35A C35 H35B . . 107.8 ?
    C39 C36 C37 . . 100.8(6) ?
    C39 C36 C35 . . 108.0(5) ?
    C37 C36 C35 . . 106.2(6) ?
    C39 C36 C42 . . 116.0(7) ?
    C37 C36 C42 . . 113.8(6) ?
    C35 C36 C42 . . 111.2(6) ?
    O6 C37 C38 . . 125.7(7) ?
    O6 C37 C36 . . 125.5(7) ?
    C38 C37 C36 . . 108.8(6) ?
    C37 C38 C32 . . 104.8(5) ?
    C37 C38 H38A . . 110.8 ?
    C32 C38 H38A . . 110.8 ?
    C37 C38 H38B . . 110.8 ?
    C32 C38 H38B . . 110.8 ?
    H38A C38 H38B . . 108.9 ?
    C36 C39 C32 . . 103.4(6) ?
    C36 C39 H39A . . 111.1 ?
    C32 C39 H39A . . 111.1 ?
    C36 C39 H39B . . 111.1 ?
    C32 C39 H39B . . 111.1 ?
    H39A C39 H39B . . 109.0 ?
    C24 C40 H40A . . 109.5 ?
    C24 C40 H40B . . 109.5 ?
    H40A C40 H40B . . 109.5 ?
    C24 C40 H40C . . 109.5 ?
    H40A C40 H40C . . 109.5 ?
    H40B C40 H40C . . 109.5 ?
    C28 C41 H41A . . 109.5 ?
    C28 C41 H41B . . 109.5 ?
    H41A C41 H41B . . 109.5 ?
    C28 C41 H41C . . 109.5 ?
    H41A C41 H41C . . 109.5 ?
    H41B C41 H41C . . 109.5 ?
    C36 C42 H42A . . 109.5 ?
    C36 C42 H42B . . 109.5 ?
    H42A C42 H42B . . 109.5 ?
    C36 C42 H42C . . 109.5 ?
    H42A C42 H42C . . 109.5 ?
    H42B C42 H42C . . 109.5 ?
    O4 C43 C44 . . 106.1(8) ?
    O4 C43 H43A . . 110.5 ?
    C44 C43 H43A . . 110.5 ?
    O4 C43 H43B . . 110.5 ?
    C44 C43 H43B . . 110.5 ?
    H43A C43 H43B . . 108.7 ?
    C43 C44 H44A . . 109.5 ?
    C43 C44 H44B . . 109.5 ?
    H44A C44 H44B . . 109.5 ?
    C43 C44 H44C . . 109.5 ?
    H44A C44 H44C . . 109.5 ?
    H44B C44 H44C . . 109.5 ?
loop_
    _geom_torsion_atom_site_label_1
    _geom_torsion_atom_site_label_2
    _geom_torsion_atom_site_label_3
    _geom_torsion_atom_site_label_4
    _geom_torsion_site_symmetry_1
    _geom_torsion_site_symmetry_2
    _geom_torsion_site_symmetry_3
    _geom_torsion_site_symmetry_4
    _geom_torsion
    _geom_torsion_publ_flag
    C21 O1 C1 O2 . . . . -3.1(9) ?
    C21 O1 C1 C2 . . . . -178.3(5) ?
    O2 C1 C2 C3 . . . . 174.0(6) ?
    O1 C1 C2 C3 . . . . -10.7(7) ?
    O2 C1 C2 C18 . . . . -70.7(7) ?
    O1 C1 C2 C18 . . . . 104.5(6) ?
    O2 C1 C2 C7 . . . . 48.2(8) ?
    O1 C1 C2 C7 . . . . -136.6(5) ?
    C18 C2 C3 C4 . . . . 172.0(5) ?
    C1 C2 C3 C4 . . . . -74.7(6) ?
    C7 C2 C3 C4 . . . . 52.6(6) ?
    C2 C3 C4 C5 . . . . -54.8(7) ?
    C3 C4 C5 C6 . . . . 54.5(7) ?
    C4 C5 C6 C19 . . . . 69.2(6) ?
    C4 C5 C6 C7 . . . . -51.9(6) ?
    C4 C5 C6 C11 . . . . -168.0(5) ?
    C5 C6 C7 C8 . . . . -175.6(5) ?
    C19 C6 C7 C8 . . . . 65.4(6) ?
    C11 C6 C7 C8 . . . . -58.0(6) ?
    C5 C6 C7 C2 . . . . 50.7(6) ?
    C19 C6 C7 C2 . . . . -68.4(6) ?
    C11 C6 C7 C2 . . . . 168.3(5) ?
    C3 C2 C7 C8 . . . . 176.0(5) ?
    C18 C2 C7 C8 . . . . 58.3(7) ?
    C1 C2 C7 C8 . . . . -57.0(6) ?
    C3 C2 C7 C6 . . . . -51.4(6) ?
    C18 C2 C7 C6 . . . . -169.1(5) ?
    C1 C2 C7 C6 . . . . 75.6(7) ?
    C6 C7 C8 C9 . . . . 61.7(6) ?
    C2 C7 C8 C9 . . . . -165.1(5) ?
    C7 C8 C9 C10 . . . . -56.3(7) ?
    C8 C9 C10 C11 . . . . 48.9(7) ?
    C8 C9 C10 C17 . . . . 170.1(6) ?
    C8 C9 C10 C16 . . . . -79.2(7) ?
    C9 C10 C11 C12 . . . . -178.5(5) ?
    C17 C10 C11 C12 . . . . 59.6(6) ?
    C16 C10 C11 C12 . . . . -48.9(6) ?
    C9 C10 C11 C6 . . . . -47.0(7) ?
    C17 C10 C11 C6 . . . . -168.9(5) ?
    C16 C10 C11 C6 . . . . 82.6(6) ?
    C5 C6 C11 C12 . . . . -60.3(6) ?
    C19 C6 C11 C12 . . . . 59.1(7) ?
    C7 C6 C11 C12 . . . . -178.9(5) ?
    C5 C6 C11 C10 . . . . 169.4(5) ?
    C19 C6 C11 C10 . . . . -71.2(6) ?
    C7 C6 C11 C10 . . . . 50.8(6) ?
    C10 C11 C12 C13 . . . . -47.5(7) ?
    C6 C11 C12 C13 . . . . 179.5(6) ?
    C11 C12 C13 C14 . . . . 48.3(7) ?
    C12 C13 C14 C15 . . . . 47.1(7) ?
    C12 C13 C14 C17 . . . . -59.6(7) ?
    C12 C13 C14 C20 . . . . 173.4(5) ?
    C17 C14 C15 O3 . . . . -158.8(8) ?
    C13 C14 C15 O3 . . . . 89.2(8) ?
    C20 C14 C15 O3 . . . . -35.9(11) ?
    C17 C14 C15 C16 . . . . 21.1(7) ?
    C13 C14 C15 C16 . . . . -90.9(7) ?
    C20 C14 C15 C16 . . . . 144.0(7) ?
    O3 C15 C16 C10 . . . . -172.4(7) ?
    C14 C15 C16 C10 . . . . 7.7(8) ?
    C9 C10 C16 C15 . . . . -150.3(5) ?
    C11 C10 C16 C15 . . . . 82.1(6) ?
    C17 C10 C16 C15 . . . . -32.9(7) ?
    C15 C14 C17 C10 . . . . -42.7(6) ?
    C13 C14 C17 C10 . . . . 68.6(7) ?
    C20 C14 C17 C10 . . . . -165.6(6) ?
    C9 C10 C17 C14 . . . . 168.1(6) ?
    C11 C10 C17 C14 . . . . -69.7(6) ?
    C16 C10 C17 C14 . . . . 47.4(7) ?
    C1 O1 C21 C22 . . . . -156.5(8) ?
    C43 O4 C23 O5 . . . . -1.3(12) ?
    C43 O4 C23 C24 . . . . 178.2(7) ?
    O5 C23 C24 C25 . . . . 163.8(8) ?
    O4 C23 C24 C25 . . . . -15.7(9) ?
    O5 C23 C24 C29 . . . . 39.9(11) ?
    O4 C23 C24 C29 . . . . -139.6(7) ?
    O5 C23 C24 C40 . . . . -79.1(10) ?
    O4 C23 C24 C40 . . . . 101.4(7) ?
    C23 C24 C25 C26 . . . . -73.0(8) ?
    C29 C24 C25 C26 . . . . 54.0(9) ?
    C40 C24 C25 C26 . . . . 171.4(6) ?
    C24 C25 C26 C27 . . . . -56.5(9) ?
    C25 C26 C27 C28 . . . . 55.0(8) ?
    C26 C27 C28 C41 . . . . 70.2(8) ?
    C26 C27 C28 C29 . . . . -51.4(8) ?
    C26 C27 C28 C33 . . . . -167.8(6) ?
    C23 C24 C29 C30 . . . . -59.2(9) ?
    C25 C24 C29 C30 . . . . 174.2(6) ?
    C40 C24 C29 C30 . . . . 57.6(8) ?
    C23 C24 C29 C28 . . . . 73.9(8) ?
    C25 C24 C29 C28 . . . . -52.7(7) ?
    C40 C24 C29 C28 . . . . -169.3(5) ?
    C41 C28 C29 C30 . . . . 68.4(7) ?
    C27 C28 C29 C30 . . . . -172.9(5) ?
    C33 C28 C29 C30 . . . . -57.1(6) ?
    C41 C28 C29 C24 . . . . -67.1(7) ?
    C27 C28 C29 C24 . . . . 51.6(7) ?
    C33 C28 C29 C24 . . . . 167.4(5) ?
    C24 C29 C30 C31 . . . . -164.2(6) ?
    C28 C29 C30 C31 . . . . 60.6(7) ?
    C29 C30 C31 C32 . . . . -57.4(8) ?
    C30 C31 C32 C38 . . . . -79.5(8) ?
    C30 C31 C32 C39 . . . . 167.8(5) ?
    C30 C31 C32 C33 . . . . 49.7(7) ?
    C38 C32 C33 C34 . . . . -48.7(7) ?
    C39 C32 C33 C34 . . . . 61.9(7) ?
    C31 C32 C33 C34 . . . . -179.2(5) ?
    C38 C32 C33 C28 . . . . 82.6(7) ?
    C39 C32 C33 C28 . . . . -166.8(5) ?
    C31 C32 C33 C28 . . . . -47.9(7) ?
    C41 C28 C33 C34 . . . . 55.9(7) ?
    C29 C28 C33 C34 . . . . -179.2(5) ?
    C27 C28 C33 C34 . . . . -62.6(7) ?
    C41 C28 C33 C32 . . . . -72.4(7) ?
    C29 C28 C33 C32 . . . . 52.5(6) ?
    C27 C28 C33 C32 . . . . 169.0(5) ?
    C32 C33 C34 C35 . . . . -48.0(7) ?
    C28 C33 C34 C35 . . . . -179.9(5) ?
    C33 C34 C35 C36 . . . . 47.0(8) ?
    C34 C35 C36 C39 . . . . -57.7(8) ?
    C34 C35 C36 C37 . . . . 49.7(8) ?
    C34 C35 C36 C42 . . . . 174.0(7) ?
    C39 C36 C37 O6 . . . . -158.6(8) ?
    C35 C36 C37 O6 . . . . 88.9(9) ?
    C42 C36 C37 O6 . . . . -33.8(12) ?
    C39 C36 C37 C38 . . . . 21.6(8) ?
    C35 C36 C37 C38 . . . . -90.9(7) ?
    C42 C36 C37 C38 . . . . 146.5(7) ?
    O6 C37 C38 C32 . . . . -173.1(8) ?
    C36 C37 C38 C32 . . . . 6.6(8) ?
    C39 C32 C38 C37 . . . . -31.7(7) ?
    C31 C32 C38 C37 . . . . -149.5(6) ?
    C33 C32 C38 C37 . . . . 83.4(6) ?
    C37 C36 C39 C32 . . . . -41.8(7) ?
    C35 C36 C39 C32 . . . . 69.4(6) ?
    C42 C36 C39 C32 . . . . -165.1(6) ?
    C38 C32 C39 C36 . . . . 46.3(6) ?
    C31 C32 C39 C36 . . . . 168.7(5) ?
    C33 C32 C39 C36 . . . . -72.8(6) ?
    C23 O4 C43 C44 . . . . 105.9(10) ?
data_global
_journal_date_recd_electronic     2009-11-16
_journal_date_accepted     2009-12-11
_journal_name_full     'Acta Crystallographica, Section E'
_journal_year     2010
_journal_volume     66
_journal_issue      1
_journal_page_first     o154
_journal_page_last     o154
_journal_paper_category     QO
_journal_coeditor_code     DN2514
_publ_contact_author_name     'Shi, Hao'
_publ_contact_author_address
;
The College of Pharmaceutical Science
Zhejiang University of Technology
Hangzhou 310014
People's Republic of China
;
_publ_contact_author_email     shihao@zjut.edu.cn
_publ_contact_author_fax     '86-571-88320320'
_publ_contact_author_phone     '86-571-88320320'
_publ_section_title
;\
Ethyl
(1<i>R</i>,4<i>S</i>,5<i>R</i>,9<i>S</i>,10<i>R</i>,13<i>S</i>)-5,9,13-\
trimethyl-14-methylene-14-oxotetracyclo[11.2.1.0^1,10^.0^4,9^]hexadecane-5-\
carboxylate
;
loop_
    _publ_author_name
    _publ_author_address
    'Shi, Hao'
;
The College of Pharmaceutical Science
Zhejiang University of Technology
Hangzhou 310014
People's Republic of China
;
