# Supplementary material for: Ethyl (1R,4S,5R,9S,10R,13S)-5,9,13-trimethyl-14-methyl­ene-14-oxotetra­cyclo­[11.2.1.01,10.04,9]hexa­decane-5-carboxyl­ate
Source: Acta Crystallogr Sect E Struct Rep Online. 2009 Dec 16;66(Pt 1):o154. doi: 10.1107/S1600536809053380 (PMC2980194; doi:10.1107/S1600536809053380)
Supplement: Supplementary file 2 [file e-66-0o154-Isup2.hkl]

# 
# h,k,l, Fc-squared, Fo-squared, sigma(Fo-squared) and status flag 
# 
data_I
_shelx_title ' 091019b in P1' 
_shelx_refln_list_code          4 
_shelx_F_calc_maximum       93.30 
_exptl_crystal_F_000       380.00 
_reflns_d_resolution_high  0.8404 
 
loop_ 
 _symmetry_equiv_pos_as_xyz 
 'x, y, z' 
 
_cell_length_a     6.5365 
_cell_length_b    12.5639 
_cell_length_c    13.1212 
_cell_angle_alpha  69.174 
_cell_angle_beta   87.518 
_cell_angle_gamma  79.018 
 
_shelx_F_squared_multiplier     1.000 
 
loop_ 
 _refln_index_h 
 _refln_index_k 
 _refln_index_l 
 _refln_F_squared_calc 
 _refln_F_squared_meas 
 _refln_F_squared_sigma 
 _refln_observed_status 
   1   0   0     4605.48     4735.41     29.57 o 
   2   0   0     4915.76     5571.52     65.38 o 
   3   0   0       70.63       60.15      4.48 o 
   4   0   0      594.57      697.86     52.55 o 
   5   0   0      116.46      122.60      9.92 o 
   6   0   0        4.25        3.22      3.98 o 
   7   0   0        0.76       -1.84      4.36 o 
  -6   1   0        0.39        0.44      3.81 o 
  -5   1   0       35.43       42.65      6.24 o 
  -4   1   0       55.18       72.98      4.74 o 
  -3   1   0      515.91      583.84     32.13 o 
  -2   1   0      525.42      572.47     12.09 o 
  -1   1   0     1059.04     1110.49     14.46 o 
   0   1   0      967.57      855.40     27.30 o 
   1   1   0     1190.76     1058.12     14.78 o 
   2   1   0      484.02      539.48     28.82 o 
   3   1   0      227.30      273.30     14.50 o 
   4   1   0      172.30      184.13      5.78 o 
   5   1   0        0.60       -1.61      2.99 o 
   6   1   0       18.54       21.40      5.50 o 
   7   1   0        2.53        3.66      5.12 o 
  -6   2   0        5.39        5.30      4.36 o 
  -5   2   0        3.76        4.80      3.95 o 
  -4   2   0       60.80       55.40      4.26 o 
  -3   2   0      654.39      908.94     19.79 o 
  -2   2   0     3001.98     3566.65     38.93 o 
  -1   2   0       97.53       93.76      4.68 o 
   0   2   0      383.56      325.08      4.54 o 
   1   2   0     1601.01     1457.42     30.75 o 
   2   2   0       89.50       70.61      5.04 o 
   3   2   0       52.15       48.27      5.12 o 
   4   2   0      102.94      102.05      8.40 o 
   5   2   0       42.76       38.82      6.32 o 
   6   2   0        3.74        8.23      4.98 o 
   7   2   0        2.58        1.05      4.65 o 
  -7   3   0        0.81        0.18      1.87 o 
  -5   3   0        2.91        0.45      2.42 o 
  -4   3   0        7.07        9.60      3.13 o 
  -3   3   0       11.39       19.85      3.51 o 
  -2   3   0      404.24      514.19     14.81 o 
  -1   3   0      574.45      535.34     13.25 o 
   0   3   0      266.21      257.67      5.55 o 
   1   3   0      531.23      604.18     13.96 o 
   2   3   0       48.43       59.89      5.25 o 
   3   3   0       57.94       67.65      5.83 o 
   4   3   0      122.75      108.69      8.78 o 
   5   3   0       26.99       26.70      5.39 o 
   6   3   0       88.05       98.56     10.60 o 
   7   3   0       18.14       30.15      6.97 o 
  -6   4   0        0.08        1.70      2.46 o 
  -5   4   0       18.35       20.19      3.54 o 
  -4   4   0       18.59       17.36      4.01 o 
  -3   4   0       10.91       16.54      3.54 o 
  -2   4   0      531.14      687.83     21.55 o 
  -1   4   0      228.85      284.14      7.23 o 
   0   4   0      114.72      113.83      3.76 o 
   1   4   0      792.97      767.30      9.86 o 
   2   4   0       58.52       46.35      2.36 o 
   3   4   0       54.79       54.88     11.64 o 
   4   4   0        3.36        3.02      2.25 o 
   5   4   0        7.69        3.45      3.54 o 
   6   4   0       13.61       12.82      5.04 o 
   7   4   0        1.99        7.61      4.33 o 
  -6   5   0        3.19        5.27      2.46 o 
  -5   5   0       38.85       42.24      4.23 o 
  -4   5   0       19.77       20.83      2.92 o 
  -3   5   0       94.37      114.84      5.44 o 
  -2   5   0      359.33      505.41     18.25 o 
  -1   5   0      189.56      202.77      4.61 o 
   0   5   0     2537.60     2815.06     22.90 o 
   1   5   0       63.56       79.87      3.53 o 
   2   5   0      133.81      146.59      6.45 o 
   3   5   0       28.03       38.48      2.17 o 
   4   5   0      158.87      146.16      9.63 o 
   5   5   0        8.13        3.81      3.07 o 
   6   5   0       17.17       16.83      5.01 o 
   7   5   0        0.68        2.22      3.89 o 
  -5   6   0       12.39       10.60      4.86 o 
  -4   6   0       97.34      105.83      7.01 o 
  -3   6   0      312.16      383.75     30.05 o 
  -2   6   0      269.77      298.30      7.57 o 
  -1   6   0      287.94      335.22      7.94 o 
   0   6   0      709.91      771.34     12.21 o 
   1   6   0      260.00      256.70     10.07 o 
   2   6   0        1.29        1.27      1.13 o 
   3   6   0       11.87       13.57      1.75 o 
   4   6   0        1.75        6.73      2.66 o 
   5   6   0        6.30        8.93      3.22 o 
   6   6   0       13.66       14.96      4.68 o 
   7   6   0        0.36        0.53      3.48 o 
  -5   7   0        7.91        5.09      4.33 o 
  -4   7   0        3.10        2.78      3.37 o 
  -3   7   0       34.99       33.11      5.83 o 
  -2   7   0       90.11       90.07      8.46 o 
  -1   7   0       34.15       30.58      4.99 o 
   0   7   0       35.97       35.58      3.02 o 
   1   7   0       37.34       49.05      3.89 o 
   2   7   0       12.78        8.37      1.75 o 
   3   7   0       44.66       41.41      3.10 o 
   4   7   0       14.51       24.88      4.51 o 
   5   7   0        8.00        9.07      3.72 o 
   6   7   0       19.51       15.31      4.65 o 
   7   7   0        4.07        9.84      4.89 o 
  -5   8   0        6.18        4.83      4.57 o 
  -4   8   0        2.35        2.11      3.63 o 
  -3   8   0       25.52       29.71      6.18 o 
  -2   8   0       27.28       27.52      5.71 o 
  -1   8   0       13.31       13.23      2.68 o 
   0   8   0       76.67       82.37      4.77 o 
   1   8   0        1.08        0.20      1.36 o 
   2   8   0       14.92       10.68      2.15 o 
   3   8   0        8.35       12.73      3.28 o 
   4   8   0       13.67       17.53      4.07 o 
   5   8   0       13.10       21.46      4.77 o 
   6   8   0        7.63        6.62      4.16 o 
   7   8   0        3.30        6.62      4.30 o 
  -4   9   0        2.29        1.43      3.95 o 
  -3   9   0        3.22        6.06      4.71 o 
  -2   9   0       48.90       58.05      8.02 o 
  -1   9   0       22.76       32.04      3.79 o 
   0   9   0        1.68        1.02      2.01 o 
   1   9   0        6.56        4.03      2.07 o 
   2   9   0       13.64       16.50      2.76 o 
   3   9   0       37.50       36.42      5.09 o 
   4   9   0        0.01       -2.61      2.84 o 
   5   9   0       20.45       23.83      4.92 o 
   6   9   0        0.52        3.31      3.57 o 
  -4  10   0        1.38        2.63      4.89 o 
  -3  10   0        2.15        5.50      4.33 o 
  -2  10   0        6.25        3.40      4.04 o 
  -1  10   0        0.51        2.33      2.50 o 
   0  10   0        0.31       -0.05      2.00 o 
   1  10   0       11.53       12.12      2.74 o 
   2  10   0        6.15        4.66      2.28 o 
   3  10   0        5.17        3.75      2.84 o 
   4  10   0       19.41       14.78      3.95 o 
   5  10   0        1.98        0.29      3.34 o 
   6  10   0        8.01        9.43      4.22 o 
  -3  11   0        3.48        4.80      5.42 o 
  -2  11   0       13.14       21.72      6.82 o 
  -1  11   0        9.27       14.32      3.26 o 
   0  11   0        5.74        5.66      2.52 o 
   1  11   0        5.61        3.21      2.19 o 
   2  11   0        3.17        0.40      2.22 o 
   3  11   0       14.93       20.73      4.80 o 
   4  11   0        9.23       11.77      4.24 o 
   5  11   0        1.88        1.00      3.10 o 
  -2  12   0        1.07       -2.14      5.44 o 
  -1  12   0        0.77       -1.05      4.77 o 
   0  12   0        0.72        2.48      2.61 o 
   1  12   0        1.68        2.90      2.13 o 
   2  12   0        0.02        2.06      2.57 o 
   3  12   0        2.59        0.76      3.16 o 
   4  12   0        2.30        1.99      3.72 o 
   5  12   0        0.13       -1.23      3.25 o 
  -1  13   0        1.29        4.10      5.80 o 
   0  13   0        1.06        2.16      2.52 o 
   1  13   0        0.69        2.45      2.76 o 
   2  13   0        0.32       -1.35      2.31 o 
   3  13   0        0.09        0.76      3.40 o 
   4  13   0        2.64        6.15      4.36 o 
  -3 -13   1        1.85        0.85      3.51 o 
  -2 -13   1        1.52        0.88      2.78 o 
  -1 -13   1        0.78        0.75      2.70 o 
   0 -13   1        0.80       -3.54      4.07 o 
  -4 -12   1        3.29        4.30      3.54 o 
  -3 -12   1        9.27       11.07      4.10 o 
  -2 -12   1        2.01        1.99      2.37 o 
  -1 -12   1        0.84        0.28      2.19 o 
   0 -12   1        2.91        4.13      4.51 o 
   1 -12   1        1.16        2.34      4.65 o 
   2 -12   1        0.47       -1.55      4.71 o 
  -5 -11   1        0.14        2.11      4.04 o 
  -4 -11   1        2.03        1.35      2.90 o 
  -3 -11   1        2.54        3.04      2.87 o 
  -2 -11   1        2.14        1.36      2.11 o 
  -1 -11   1        2.02        0.60      3.00 o 
   0 -11   1        6.23        6.62      2.75 o 
   1 -11   1        5.42        1.14      4.10 o 
   2 -11   1        1.74        3.40      4.24 o 
   3 -11   1        0.91        4.65      5.24 o 
  -6 -10   1        6.08        5.27      4.22 o 
  -5 -10   1        5.11        0.85      2.99 o 
  -4 -10   1        1.35        0.03      3.13 o 
  -3 -10   1       10.06       18.82      4.51 o 
  -2 -10   1       32.65       33.89      3.76 o 
  -1 -10   1        3.59        0.61      2.13 o 
   0 -10   1        0.26       -0.63      2.05 o 
   1 -10   1        5.89       11.85      2.91 o 
   2 -10   1        3.08       -0.26      4.16 o 
   3 -10   1        0.10       -0.12      3.69 o 
   4 -10   1        0.00       -1.23      4.48 o 
  -6  -9   1        3.62        3.28      3.69 o 
  -5  -9   1        5.08        1.87      3.72 o 
  -4  -9   1       12.79       10.74      3.98 o 
  -3  -9   1       35.14       25.67      4.63 o 
  -2  -9   1       49.36       42.73      3.92 o 
  -1  -9   1        0.72       -2.84      1.89 o 
   0  -9   1        8.69        8.06      2.33 o 
   1  -9   1       22.64       29.39      3.76 o 
   2  -9   1       56.65       58.22      8.52 o 
   3  -9   1       14.93        7.87      4.42 o 
   4  -9   1        0.54        1.81      4.42 o 
  -6  -8   1        5.85        9.07      4.45 o 
  -5  -8   1        8.25        9.37      3.54 o 
  -4  -8   1        0.54       -1.61      2.72 o 
  -3  -8   1       20.48       12.94      3.57 o 
  -2  -8   1        6.82        7.93      3.06 o 
  -1  -8   1       68.75       79.14      4.74 o 
   0  -8   1        1.37        0.87      1.68 o 
   1  -8   1       71.07       73.08      4.85 o 
   2  -8   1       82.25       86.80      9.34 o 
   3  -8   1       24.98       26.84      6.00 o 
   4  -8   1        1.55        0.12      3.57 o 
   5  -8   1        0.68        1.08      4.16 o 
  -7  -7   1        4.82        2.96      3.69 o 
  -6  -7   1        3.70        2.61      3.60 o 
  -5  -7   1       27.25       19.76      4.60 o 
  -4  -7   1        0.36       -1.73      2.14 o 
  -3  -7   1       11.07       10.96      3.79 o 
  -2  -7   1       86.60       90.92      9.05 o 
  -1  -7   1       89.29       79.09      6.86 o 
   0  -7   1      100.71      106.50      4.97 o 
   1  -7   1       15.77       14.87      2.38 o 
   2  -7   1       24.80       24.09      4.74 o 
   3  -7   1       54.48       62.44      8.17 o 
   4  -7   1       21.52       22.48      5.27 o 
   5  -7   1        4.09        2.31      3.75 o 
  -7  -6   1        7.68       11.15      5.06 o 
  -6  -6   1       12.66       12.68      4.89 o 
  -5  -6   1       11.33       14.05      4.22 o 
  -4  -6   1       14.36       11.33      3.40 o 
  -3  -6   1       10.96       12.33      1.91 o 
  -2  -6   1        6.45        5.70      2.56 o 
  -1  -6   1       74.84       73.08      6.41 o 
   0  -6   1      291.58      322.58      7.81 o 
   1  -6   1       19.90       23.66      2.06 o 
   2  -6   1       10.66        8.20      1.75 o 
   3  -6   1        6.06        6.69      2.21 o 
   4  -6   1        9.22        5.33      3.45 o 
   5  -6   1        8.59        9.75      4.45 o 
  -7  -5   1        1.83        5.53      4.07 o 
  -6  -5   1        6.11        1.70      3.25 o 
  -5  -5   1        4.42        1.11      3.19 o 
  -4  -5   1        9.85       14.90      3.72 o 
  -3  -5   1       11.02       14.88      2.65 o 
  -2  -5   1      100.30      127.53      4.74 o 
  -1  -5   1        0.43        0.89      1.00 o 
   0  -5   1       53.29       55.91      3.09 o 
   1  -5   1      112.15      124.41      3.29 o 
   2  -5   1       23.06       26.64      2.41 o 
   3  -5   1       74.99       81.29      8.12 o 
   4  -5   1        0.23        0.10      1.59 o 
   5  -5   1       33.19       33.26      3.90 o 
   6  -5   1        1.62        1.81      2.37 o 
  -7  -4   1       10.28       14.11      5.18 o 
  -6  -4   1        9.93       12.44      5.21 o 
  -5  -4   1        4.47        4.65      3.34 o 
  -4  -4   1       24.42       19.64      4.13 o 
  -3  -4   1       27.73       21.35      2.18 o 
  -2  -4   1       90.62       80.31      6.76 o 
  -1  -4   1      438.43      356.97      7.58 o 
   0  -4   1      223.75      235.28      5.48 o 
   1  -4   1       97.18      122.19      3.85 o 
   2  -4   1        3.70        2.55      1.23 o 
   3  -4   1        2.58        1.22      1.41 o 
   4  -4   1       58.33       54.59      4.13 o 
   5  -4   1        8.22        8.76      2.19 o 
   6  -4   1        2.21        0.41      2.20 o 
  -7  -3   1        0.95       -0.06      4.07 o 
  -6  -3   1      100.88      158.46     13.93 o 
  -5  -3   1       62.64       61.30      8.02 o 
  -4  -3   1       26.46       32.96      5.42 o 
  -3  -3   1        9.36       10.55      2.59 o 
  -2  -3   1      199.44      162.18     10.52 o 
  -1  -3   1      165.91       97.42      3.26 o 
   0  -3   1      313.56      272.79      5.18 o 
   1  -3   1       31.07       33.25      1.51 o 
   2  -3   1      146.07      136.02      4.72 o 
   3  -3   1      158.77      156.76      5.95 o 
   4  -3   1       25.33       34.99      3.38 o 
   5  -3   1       16.48       17.51      5.37 o 
   6  -3   1        1.20        3.95      2.99 o 
   7  -3   1        0.74        1.26      1.84 o 
  -7  -2   1        0.30        2.31      4.30 o 
  -6  -2   1        6.52        9.05      4.68 o 
  -5  -2   1        2.83        0.44      3.04 o 
  -4  -2   1        4.45        2.55      2.66 o 
  -3  -2   1      125.47      143.23      4.73 o 
  -2  -2   1     1014.70     1070.69     28.45 o 
  -1  -2   1      178.51      257.39     21.76 o 
   0  -2   1      644.79      670.64      5.65 o 
   1  -2   1      113.76      137.43      3.58 o 
   2  -2   1      147.66      167.72     15.54 o 
   3  -2   1       34.11       40.13      4.24 o 
   4  -2   1       15.87       13.15      2.49 o 
   5  -2   1       13.02       14.37      2.83 o 
   6  -2   1        5.40        2.20      2.72 o 
   7  -2   1        0.17        0.47      1.81 o 
  -7  -1   1        0.90        3.25      4.42 o 
  -6  -1   1        3.07        4.22      4.19 o 
  -5  -1   1       18.55       19.06      4.68 o 
  -4  -1   1      164.46      177.66      9.76 o 
  -3  -1   1       55.87       53.75      3.03 o 
  -2  -1   1     1011.84      958.26     50.37 o 
  -1  -1   1      946.65      887.50     32.84 o 
   0  -1   1      119.22      132.43      4.23 o 
   1  -1   1     1197.18     1245.36     35.07 o 
   2  -1   1       73.84       92.18      4.92 o 
   3  -1   1      409.20      519.56     10.14 o 
   4  -1   1       30.48       33.98      3.18 o 
   5  -1   1       13.67       12.32      4.13 o 
   6  -1   1       17.41       19.99      5.44 o 
   7  -1   1        0.31        3.40      2.84 o 
  -7   0   1        4.18       11.07      5.33 o 
  -6   0   1        0.55        1.67      3.51 o 
  -5   0   1        0.41        1.70      2.96 o 
  -4   0   1       63.43       69.82      4.15 o 
  -3   0   1     1135.85     1322.66     12.88 o 
  -2   0   1      993.83     1076.91     48.70 o 
  -1   0   1     6698.68     7177.60     84.37 o 
   0   0   1      168.69      147.38      6.32 o 
   1   0   1     7617.51     6628.54     73.88 o 
   2   0   1     1724.00     1828.87     22.36 o 
   3   0   1     1526.26     1851.52    109.72 o 
   4   0   1       56.97       56.48      3.72 o 
   5   0   1        6.07        7.20      3.60 o 
   6   0   1       10.32        9.66      4.83 o 
  -7   1   1        0.15       -0.09      4.30 o 
  -6   1   1        8.39        8.84      4.30 o 
  -5   1   1        1.87        2.40      3.51 o 
  -4   1   1       21.49       17.30      1.77 o 
  -3   1   1     1558.37     1669.71     78.22 o 
  -2   1   1     1079.42     1381.30     21.57 o 
  -1   1   1     4493.35     3449.12     29.60 o 
   0   1   1      357.08      330.14     17.07 o 
   1   1   1     2579.33     2533.18     23.04 o 
   2   1   1      356.86      384.41      5.80 o 
   3   1   1       17.91       17.01      2.58 o 
   4   1   1      164.51      203.29     15.73 o 
   5   1   1        9.20       10.60      3.83 o 
   6   1   1        3.23        3.98      4.39 o 
   7   1   1        2.08        2.93      4.92 o 
  -6   2   1       12.24        8.81      4.45 o 
  -5   2   1       29.27       39.69      6.76 o 
  -4   2   1       31.08       27.15      3.52 o 
  -3   2   1      147.48      219.23     10.25 o 
  -2   2   1      159.58      163.11      7.70 o 
  -1   2   1      286.70      273.09      8.26 o 
   0   2   1     1431.48     1307.79     29.57 o 
   1   2   1       61.61       57.93      2.87 o 
   2   2   1      660.27      647.85     13.58 o 
   3   2   1       97.11       91.45      6.65 o 
   4   2   1       48.01       56.15      6.29 o 
   5   2   1        5.12        4.83      3.75 o 
   6   2   1        0.25       -0.61      4.13 o 
   7   2   1        5.35        9.92      5.27 o 
  -6   3   1       19.14       16.54      5.30 o 
  -5   3   1        3.20        3.01      2.26 o 
  -4   3   1        8.87       13.90      3.81 o 
  -3   3   1        5.76        9.84      3.02 o 
  -2   3   1      247.26      283.54     10.77 o 
  -1   3   1      171.95      168.50      7.38 o 
   0   3   1      116.17      111.51      3.23 o 
   1   3   1     1458.51     1370.81     64.04 o 
   2   3   1      428.81      406.44     10.70 o 
   3   3   1       29.55       24.18      3.25 o 
   4   3   1       21.20       26.79      4.36 o 
   5   3   1       60.58       58.84      7.05 o 
   6   3   1      107.36      145.31     12.29 o 
   7   3   1        0.19        0.50      4.27 o 
  -5   4   1       75.46       84.07      8.61 o 
  -4   4   1      297.49      416.03     18.09 o 
  -3   4   1        0.74        1.81      2.31 o 
  -2   4   1       86.24       80.00      6.53 o 
  -1   4   1        4.10        3.02      1.23 o 
   0   4   1      652.84      711.82     25.15 o 
   1   4   1      290.79      326.61      6.00 o 
   2   4   1      215.88      205.03     31.26 o 
   3   4   1      109.57       96.60      6.47 o 
   4   4   1       22.59       24.62      4.10 o 
   5   4   1       18.40       17.36      4.24 o 
   6   4   1        7.05        4.51      3.83 o 
   7   4   1        6.64        9.02      4.51 o 
  -5   5   1        2.13        4.48      4.22 o 
  -4   5   1      171.98      170.87     12.35 o 
  -3   5   1      142.92      133.17      9.81 o 
  -2   5   1        2.38        2.08      2.69 o 
  -1   5   1      186.33      203.53     11.31 o 
   0   5   1       55.65       62.67      3.30 o 
   1   5   1      375.35      322.80      6.76 o 
   2   5   1      159.94      159.51     19.06 o 
   3   5   1        5.62        6.46      0.97 o 
   4   5   1        5.03        5.77      2.66 o 
   5   5   1       16.06        9.34      3.75 o 
   6   5   1        8.25        5.04      3.83 o 
   7   5   1       18.35       12.03      5.15 o 
  -5   6   1       36.29       50.03      8.46 o 
  -4   6   1       57.99       59.37      7.93 o 
  -3   6   1      307.37      420.29     39.34 o 
  -2   6   1      514.28      525.01     15.00 o 
  -1   6   1     1248.60     1501.52     33.80 o 
   0   6   1      984.02     1173.67     21.41 o 
   1   6   1      529.22      648.60     11.56 o 
   2   6   1       14.64       13.05      1.68 o 
   3   6   1        9.36        8.38      1.19 o 
   4   6   1        2.07        1.35      2.17 o 
   5   6   1       35.43       25.00      4.60 o 
   6   6   1       51.20       47.48      6.85 o 
   7   6   1       11.45        9.72      4.42 o 
  -5   7   1        9.46       25.76      7.03 o 
  -4   7   1        1.38        1.52      3.63 o 
  -3   7   1       53.71       60.19      7.52 o 
  -2   7   1       12.88       13.03      4.27 o 
  -1   7   1       19.53       17.30      2.47 o 
   0   7   1      137.74      139.29      5.61 o 
   1   7   1      251.70      268.53      7.51 o 
   2   7   1        6.22        5.95      1.57 o 
   3   7   1       10.45        8.19      1.87 o 
   4   7   1        4.54        5.27      2.69 o 
   5   7   1       15.89        9.95      3.66 o 
   6   7   1        2.83        3.10      3.72 o 
   7   7   1       18.54       21.57      6.03 o 
  -5   8   1        6.10        5.24      4.86 o 
  -4   8   1        0.77        2.05      3.89 o 
  -3   8   1      123.09      142.09     12.18 o 
  -2   8   1       20.48       23.62      5.42 o 
  -1   8   1       20.55       14.28      2.59 o 
   0   8   1       21.31       17.24      2.46 o 
   1   8   1        6.00        8.23      2.36 o 
   2   8   1       26.86       21.48      2.48 o 
   3   8   1       11.09       11.30      3.22 o 
   4   8   1       14.25       13.47      3.31 o 
   5   8   1        3.12        0.59      2.66 o 
   6   8   1       10.07       15.98      4.86 o 
   7   8   1        1.43        3.63      4.36 o 
  -5   9   1        0.49        3.66      5.04 o 
  -4   9   1        7.90        8.46      4.98 o 
  -3   9   1        6.44        2.96      4.24 o 
  -2   9   1       55.56       69.58      8.81 o 
  -1   9   1       48.17       63.41      4.90 o 
   0   9   1       48.60       51.14      4.09 o 
   1   9   1       49.33       49.72      4.00 o 
   2   9   1       38.44       32.16      3.21 o 
   3   9   1       22.06       24.74      4.10 o 
   4   9   1        3.58        1.35      2.61 o 
   5   9   1       28.27       27.17      5.21 o 
   6   9   1       39.41       48.07      7.08 o 
  -4  10   1       10.06       21.72      6.94 o 
  -3  10   1        1.25       -0.38      4.39 o 
  -2  10   1        5.30        8.49      5.01 o 
  -1  10   1        6.51        6.14      2.66 o 
   0  10   1       20.76       22.64      3.18 o 
   1  10   1       12.69       22.00      3.21 o 
   2  10   1        3.66        8.46      2.30 o 
   3  10   1       14.41       15.16      3.86 o 
   4  10   1        6.56       10.30      3.48 o 
   5  10   1       13.13       10.89      4.33 o 
   6  10   1        0.68        0.26      3.57 o 
  -3  11   1        9.87       23.77      7.44 o 
  -2  11   1       27.12       27.05      6.73 o 
  -1  11   1       24.62       24.26      3.79 o 
   0  11   1       28.76       43.88      4.41 o 
   1  11   1        0.20        0.83      2.25 o 
   2  11   1        9.07       11.58      2.81 o 
   3  11   1       83.48       84.83      7.87 o 
   4  11   1       59.52       66.51      7.23 o 
   5  11   1        7.95       11.50      4.36 o 
   6  11   1        7.19        8.08      4.24 o 
  -2  12   1        2.30        4.77      5.65 o 
  -1  12   1        3.99        8.14      4.99 o 
   0  12   1        0.76        1.48      2.51 o 
   1  12   1        0.68       -0.78      2.15 o 
   2  12   1       11.63        9.00      2.99 o 
   3  12   1        8.74       15.25      4.19 o 
   4  12   1        3.48        5.12      3.25 o 
   5  12   1        0.02        1.20      3.66 o 
  -1  13   1        3.30        1.70      5.21 o 
   0  13   1        0.89        2.41      2.85 o 
   1  13   1        0.90        2.75      2.69 o 
   2  13   1        0.13        1.38      3.22 o 
   3  13   1        2.57        0.50      2.28 o 
   4  13   1        2.19        2.90      2.52 o 
   0  14   1        0.61        0.62      3.08 o 
   1  14   1        0.09        1.20      4.98 o 
   2  14   1        0.64        1.43      3.22 o 
  -2 -13   2        3.61        0.76      3.57 o 
  -1 -13   2        4.72        9.54      5.47 o 
  -4 -12   2        5.19        9.13      4.24 o 
  -3 -12   2        1.82        3.63      3.69 o 
  -2 -12   2        5.82        8.76      3.15 o 
  -1 -12   2        0.15        0.15      4.48 o 
   0 -12   2        0.29        0.64      4.33 o 
   1 -12   2        0.44       -2.43      5.21 o 
  -5 -11   2        0.10       -1.81      4.07 o 
  -4 -11   2        1.11       -0.23      3.19 o 
  -3 -11   2        5.00        5.71      3.37 o 
  -2 -11   2        3.55        2.71      2.23 o 
  -1 -11   2        0.68        2.19      2.32 o 
   0 -11   2        8.82       12.24      4.86 o 
   1 -11   2        1.19       -0.06      4.27 o 
   2 -11   2        0.03        0.56      5.27 o 
  -5 -10   2        3.91        7.41      3.66 o 
  -4 -10   2        5.90        6.79      3.34 o 
  -3 -10   2       22.24       30.01      4.89 o 
  -2 -10   2        5.06        6.36      2.55 o 
  -1 -10   2        5.97        6.36      2.46 o 
   0 -10   2       12.99       10.39      2.82 o 
   1 -10   2        0.30        1.93      3.54 o 
   2 -10   2        3.36        7.08      4.68 o 
   3 -10   2        1.28        0.56      4.71 o 
  -6  -9   2        5.02        4.45      4.07 o 
  -5  -9   2        1.19        2.20      3.42 o 
  -4  -9   2        6.96        4.51      2.93 o 
  -3  -9   2        6.89        6.73      2.93 o 
  -2  -9   2       16.28       14.37      2.88 o 
  -1  -9   2       25.08       28.88      3.45 o 
   0  -9   2       27.68       26.46      3.34 o 
   1  -9   2       23.71       35.33      6.38 o 
   2  -9   2        2.78        2.61      3.92 o 
   3  -9   2        0.13       -0.44      4.36 o 
   4  -9   2        1.27        1.61      4.07 o 
  -6  -8   2        1.09        2.93      4.24 o 
  -5  -8   2        4.11        3.54      3.83 o 
  -4  -8   2        5.92        4.39      2.87 o 
  -3  -8   2       48.84       48.15      5.77 o 
  -2  -8   2       70.62       83.86      8.74 o 
  -1  -8   2      122.06      142.91      6.33 o 
   0  -8   2      108.98      121.61      7.17 o 
   1  -8   2       58.24       60.73      4.59 o 
   2  -8   2       16.54       23.74      5.62 o 
   3  -8   2        7.87        3.86      3.75 o 
   4  -8   2        5.68        3.95      4.19 o 
   5  -8   2        2.31       18.91      6.32 o 
  -7  -7   2        0.09        0.61      3.86 o 
  -6  -7   2        4.24        7.82      3.81 o 
  -5  -7   2        3.27        1.67      3.37 o 
  -4  -7   2       28.33       34.78      5.65 o 
  -3  -7   2       49.63       53.26      6.67 o 
  -2  -7   2       41.09       47.19      3.61 o 
  -1  -7   2      162.53      184.95      6.58 o 
   0  -7   2       97.53      123.79      7.98 o 
   1  -7   2        2.38        7.45      1.98 o 
   2  -7   2        3.30        4.19      2.93 o 
   3  -7   2       42.68       56.59      7.46 o 
   4  -7   2       22.36       18.59      5.50 o 
   5  -7   2        0.53        1.67      4.01 o 
  -7  -6   2        0.77        2.20      4.57 o 
  -6  -6   2        7.34        6.24      4.42 o 
  -5  -6   2       10.47       12.03      4.19 o 
  -4  -6   2        1.93        1.93      3.10 o 
  -3  -6   2        5.74        6.11      1.76 o 
  -2  -6   2       99.50       98.95      4.95 o 
  -1  -6   2        3.29        4.08      1.48 o 
   0  -6   2       45.33       53.54      3.35 o 
   1  -6   2       64.07       63.05      2.68 o 
   2  -6   2      126.14      107.91      4.71 o 
   3  -6   2       68.20       70.06      4.54 o 
   4  -6   2       19.86       18.65      5.04 o 
   5  -6   2        0.49       -0.79      3.19 o 
  -7  -5   2        2.59        5.50      4.48 o 
  -6  -5   2        3.90        5.33      4.33 o 
  -5  -5   2       16.06       13.52      4.57 o 
  -4  -5   2       30.23       33.23      5.12 o 
  -3  -5   2       53.37       63.71      7.60 o 
  -2  -5   2       69.76       67.79      7.89 o 
  -1  -5   2       54.13       44.53      3.72 o 
   0  -5   2       14.43       11.10      2.72 o 
   1  -5   2       56.02       45.94      2.16 o 
   2  -5   2        5.90        6.14      1.68 o 
   3  -5   2       19.20       14.34      2.34 o 
   4  -5   2       28.77       28.04      3.43 o 
   5  -5   2       10.31       13.13      2.83 o 
   6  -5   2        0.69        1.55      3.28 o 
  -7  -4   2        0.10        0.82      4.42 o 
  -6  -4   2        3.62        7.55      4.33 o 
  -5  -4   2       13.37        9.25      3.98 o 
  -4  -4   2        2.41        2.43      2.61 o 
  -3  -4   2       61.77       55.19      3.16 o 
  -2  -4   2       69.41       58.18      7.93 o 
  -1  -4   2       39.66       30.27      2.39 o 
   0  -4   2      281.16      265.60     22.06 o 
   1  -4   2      349.12      352.76      6.90 o 
   2  -4   2      106.99      117.36      4.68 o 
   3  -4   2        8.47       14.94      2.33 o 
   4  -4   2        5.17        4.41      1.95 o 
   5  -4   2        5.46        1.69      2.08 o 
   6  -4   2        1.64        3.02      2.69 o 
  -7  -3   2       16.48       13.00      5.59 o 
  -6  -3   2       19.30       18.00      5.71 o 
  -5  -3   2       10.21        7.73      4.42 o 
  -4  -3   2       64.00       61.09      7.17 o 
  -3  -3   2      265.87      290.18     19.80 o 
  -2  -3   2      233.73      274.11     14.71 o 
  -1  -3   2      146.91      119.20      4.06 o 
   0  -3   2      281.28      223.66      4.86 o 
   1  -3   2      360.35      360.45      4.95 o 
   2  -3   2       75.87      105.46     11.58 o 
   3  -3   2       25.51       26.88      2.71 o 
   4  -3   2       13.76       11.93      1.96 o 
   5  -3   2       10.51       10.04      2.81 o 
   6  -3   2        1.78        3.45      3.07 o 
  -7  -2   2        0.12        2.22      4.57 o 
  -6  -2   2        0.07       -0.64      3.66 o 
  -5  -2   2       12.80       14.84      4.60 o 
  -4  -2   2        5.79        3.63      2.55 o 
  -3  -2   2      128.43      143.46      4.91 o 
  -2  -2   2      142.60      145.94      4.47 o 
  -1  -2   2      604.44      768.72     36.99 o 
   0  -2   2     1683.40     1918.57     82.77 o 
   1  -2   2      568.17      590.35      8.23 o 
   2  -2   2      204.62      226.85     12.28 o 
   3  -2   2       59.64       61.75      3.06 o 
   4  -2   2        9.47        8.71      1.68 o 
   5  -2   2        0.26        0.09      1.69 o 
   6  -2   2        2.54        3.19      2.66 o 
   7  -2   2        4.29        3.07      2.43 o 
  -7  -1   2        1.32        1.05      3.92 o 
  -6  -1   2       93.42       91.89     10.22 o 
  -5  -1   2      105.16       98.36      9.37 o 
  -4  -1   2       70.61       67.16      6.19 o 
  -3  -1   2       88.47       67.23      5.77 o 
  -2  -1   2       87.67       82.82      3.59 o 
  -1  -1   2     1819.72     1777.85     97.99 o 
   0  -1   2     2388.70     2449.07     41.27 o 
   1  -1   2      109.98       98.93      3.06 o 
   2  -1   2      244.86      245.02      4.62 o 
   3  -1   2      176.91      207.77      5.18 o 
   4  -1   2       10.05       10.89      1.70 o 
   5  -1   2       44.70       40.03      3.88 o 
   6  -1   2        8.79        7.93      3.45 o 
   7  -1   2        3.63        4.13      2.90 o 
  -7   0   2        2.36        3.60      4.39 o 
  -6   0   2        1.91        0.23      3.31 o 
  -5   0   2      113.04      113.64     10.01 o 
  -4   0   2       97.68       90.44      6.19 o 
  -3   0   2       96.38      152.55     12.43 o 
  -2   0   2      178.18      193.93      5.83 o 
  -1   0   2     4495.50     3822.12     35.71 o 
   0   0   2     8704.18     8060.87     42.26 o 
   1   0   2      458.35      436.62     25.50 o 
   2   0   2       79.87       70.06      2.35 o 
   3   0   2      418.65      375.08      8.50 o 
   4   0   2      231.70      258.90      7.47 o 
   5   0   2       86.22      105.91      8.96 o 
   6   0   2        3.73        3.28      2.28 o 
   7   0   2        0.95        2.84      2.84 o 
  -7   1   2        1.08        3.02      3.92 o 
  -6   1   2        4.53        3.83      3.89 o 
  -5   1   2       31.09       37.67      6.21 o 
  -4   1   2      108.33      120.57      5.91 o 
  -3   1   2      560.24      611.16     16.25 o 
  -2   1   2        0.66        0.50      1.70 o 
  -1   1   2      340.85      462.61     12.15 o 
   0   1   2     3661.81     3073.71    108.49 o 
   1   1   2     2897.27     2784.97     25.49 o 
   2   1   2       87.43      103.52      2.71 o 
   3   1   2      163.70      171.76      4.89 o 
   4   1   2        6.12        6.14      1.65 o 
   5   1   2       48.05       68.38      7.67 o 
   6   1   2       23.39       30.91      6.41 o 
   7   1   2        0.56        3.34      2.84 o 
  -7   2   2        1.13        3.95      4.24 o 
  -6   2   2        2.17        1.17      3.78 o 
  -5   2   2       15.22       20.87      5.30 o 
  -4   2   2        2.90        2.37      1.41 o 
  -3   2   2      351.65      408.70      9.11 o 
  -2   2   2      730.10      762.55     29.17 o 
  -1   2   2      356.19      378.63      7.76 o 
   0   2   2     2479.92     2014.39     75.34 o 
   1   2   2     2537.94     2419.09     20.40 o 
   2   2   2      136.10      135.93      3.62 o 
   3   2   2      308.08      309.35      7.71 o 
   4   2   2      117.09      131.43      6.38 o 
   5   2   2      121.82      134.42     10.33 o 
   6   2   2       74.26      117.47     10.83 o 
   7   2   2        1.63        1.17      2.28 o 
  -7   3   2        0.12       -0.64      4.13 o 
  -6   3   2        0.72       -1.58      3.95 o 
  -5   3   2        0.60        0.67      1.18 o 
  -4   3   2       37.91       31.13      2.47 o 
  -3   3   2       36.26       41.98      5.12 o 
  -2   3   2      122.83      129.10      7.46 o 
  -1   3   2      419.76      455.93     13.23 o 
   0   3   2     1853.52     1580.06     18.80 o 
   1   3   2      433.39      456.10     13.36 o 
   2   3   2        1.75        1.37      0.82 o 
   3   3   2       18.48       14.64      2.61 o 
   4   3   2        9.14        8.49      2.63 o 
   5   3   2       24.83       27.90      4.71 o 
   6   3   2       29.53       36.68      6.24 o 
   7   3   2        4.82        2.99      3.92 o 
  -6   4   2        0.61        0.09      3.89 o 
  -5   4   2        1.67        2.05      1.00 o 
  -4   4   2       12.66        6.18      3.51 o 
  -3   4   2       42.00       60.86      6.91 o 
  -2   4   2     1114.88     1478.19     29.68 o 
  -1   4   2      205.71      232.75     10.07 o 
   0   4   2        9.19        8.37      1.29 o 
   1   4   2      516.21      504.92      8.33 o 
   2   4   2      181.73      185.37      4.73 o 
   3   4   2      331.79      417.88     12.97 o 
   4   4   2       93.67       97.42      7.03 o 
   5   4   2        0.34        0.59      2.96 o 
   6   4   2       17.19       14.84      4.77 o 
   7   4   2       11.90       15.78      5.56 o 
  -6   5   2        2.23        6.59      4.22 o 
  -4   5   2        0.87       -0.09      2.55 o 
  -3   5   2      209.14      322.97     16.13 o 
  -2   5   2      127.24      162.76     10.27 o 
  -1   5   2      309.57      413.58      9.52 o 
   0   5   2      939.65     1016.77     13.16 o 
   1   5   2      159.05      164.22      7.17 o 
   2   5   2        8.64        8.80      1.11 o 
   3   5   2       16.11       21.48      3.59 o 
   4   5   2      114.16      114.81      7.87 o 
   5   5   2        5.46        0.88      2.34 o 
   6   5   2       10.11       10.07      3.69 o 
   7   5   2        0.25        0.06      3.37 o 
  -5   6   2        1.60        0.91      3.66 o 
  -4   6   2       99.74      131.73     11.89 o 
  -3   6   2      103.00      133.22     11.12 o 
  -2   6   2      460.41      546.89     20.02 o 
  -1   6   2      180.05      225.55      7.36 o 
   0   6   2     2687.84     2843.69     26.14 o 
   1   6   2      235.66      273.05      5.48 o 
   2   6   2      163.60      128.31     16.04 o 
   3   6   2        1.18        2.19      1.25 o 
   4   6   2       16.72       17.10      3.40 o 
   5   6   2        3.72        4.24      2.87 o 
   6   6   2        4.55        1.73      3.40 o 
   7   6   2        3.87        2.69      3.98 o 
  -5   7   2        8.01       12.24      5.24 o 
  -4   7   2        9.88       10.98      5.27 o 
  -3   7   2       46.35       51.70      7.67 o 
  -2   7   2       75.97       68.73      7.87 o 
  -1   7   2      179.75      180.04      7.12 o 
   0   7   2        8.67        6.50      1.73 o 
   1   7   2        2.83        2.61      0.73 o 
   2   7   2       54.43       41.50      2.86 o 
   3   7   2       62.39       67.96      2.95 o 
   4   7   2        3.38        4.54      2.63 o 
   5   7   2       21.18       18.12      4.27 o 
   6   7   2       35.05       33.75      5.80 o 
   7   7   2        4.33        6.73      4.10 o 
  -5   8   2        3.36        2.58      5.33 o 
  -4   8   2       13.12       20.55      6.12 o 
  -3   8   2       39.64       42.83      7.70 o 
  -2   8   2      199.27      223.56     14.43 o 
  -1   8   2       16.72       18.95      2.81 o 
   0   8   2       62.14       70.98      7.51 o 
   1   8   2       21.59       23.88      2.69 o 
   2   8   2       36.01       39.97      3.18 o 
   3   8   2        5.95        5.88      2.28 o 
   4   8   2       30.16       35.27      4.80 o 
   5   8   2        9.86       11.94      3.69 o 
   6   8   2        0.54       -0.73      2.75 o 
   7   8   2        5.33        6.18      4.04 o 
  -5   9   2        0.97       -0.20      5.04 o 
  -4   9   2       23.00       31.09      7.46 o 
  -3   9   2        7.08        9.16      5.36 o 
  -2   9   2        9.02       13.55      5.06 o 
  -1   9   2       37.57       30.74      3.88 o 
   0   9   2       20.15       12.77      2.60 o 
   1   9   2       17.14       19.32      3.86 o 
   2   9   2       10.43       16.51      2.47 o 
   3   9   2       40.10       40.43      4.86 o 
   4   9   2        2.04        0.03      2.52 o 
   5   9   2       10.68       14.84      4.10 o 
   6   9   2        9.75        9.75      3.83 o 
  -4  10   2        2.14        1.35      5.39 o 
  -3  10   2        0.43        1.05      4.13 o 
  -2  10   2       27.52       31.41      7.08 o 
  -1  10   2        1.92        7.84      2.74 o 
   0  10   2        3.60        7.00      2.29 o 
   1  10   2       82.89       93.55      5.68 o 
   2  10   2       28.42       22.25      3.12 o 
   3  10   2        3.33        3.04      2.37 o 
   4  10   2       49.34       46.87      6.15 o 
   5  10   2       28.41       35.22      5.83 o 
   6  10   2        8.98       13.79      4.63 o 
  -3  11   2        3.89        5.53      5.44 o 
  -2  11   2        9.20        8.93      5.18 o 
  -1  11   2        2.45        4.61      2.68 o 
   0  11   2        2.22       -0.26      1.81 o 
   1  11   2       11.78        8.33      2.55 o 
   2  11   2       38.76       34.79      4.80 o 
   3  11   2       47.71       56.06      6.82 o 
   4  11   2       51.65       45.67      5.97 o 
   5  11   2       14.22       13.52      4.60 o 
   6  11   2        9.98        6.88      3.75 o 
  -3  12   2        3.83       14.49      6.56 o 
  -2  12   2        7.60        9.51      6.38 o 
  -1  12   2        8.56       10.53      3.46 o 
   0  12   2        0.67        0.32      2.04 o 
   1  12   2       10.33       13.81      3.07 o 
   2  12   2        2.76        4.59      2.11 o 
   3  12   2       28.09       30.03      5.12 o 
   4  12   2        1.30        0.91      2.81 o 
   5  12   2        1.54        3.83      3.37 o 
  -2  13   2        1.29        6.59      6.29 o 
  -1  13   2        3.83        8.13      3.72 o 
   0  13   2        3.64        5.53      2.72 o 
   1  13   2        0.17       -0.62      2.12 o 
   2  13   2        0.07       -0.37      1.95 o 
   3  13   2        0.85       -0.38      3.31 o 
   4  13   2        5.45        1.20      3.72 o 
   0  14   2        1.16        1.22      2.62 o 
   1  14   2        2.99        4.87      3.81 o 
   2  14   2        0.69        1.79      2.72 o 
   3  14   2        0.23        2.49      2.63 o 
  -3 -12   3        7.18        8.14      4.45 o 
  -2 -12   3        1.39       -0.20      2.68 o 
  -1 -12   3        1.19        1.61      4.80 o 
   0 -12   3        1.27       -0.29      4.71 o 
   1 -12   3        2.29        6.67      6.06 o 
  -4 -11   3        0.02        1.84      3.25 o 
  -3 -11   3        4.39        3.40      3.19 o 
  -2 -11   3        0.25        0.92      3.79 o 
  -1 -11   3        0.44        2.96      4.39 o 
   0 -11   3        0.46        5.59      4.60 o 
   1 -11   3        2.67       -0.73      4.48 o 
   2 -11   3        2.47        2.78      5.80 o 
  -5 -10   3        2.50        3.34      3.63 o 
  -4 -10   3        3.25        0.79      2.99 o 
  -3 -10   3       13.18       17.68      4.07 o 
  -2 -10   3       13.09       15.01      3.06 o 
  -1 -10   3        3.89        2.64      2.38 o 
   0 -10   3       12.24       15.02      4.92 o 
   1 -10   3        2.28        4.10      4.19 o 
   2 -10   3        9.56       11.83      5.42 o 
   3 -10   3        0.10        2.14      5.27 o 
  -6  -9   3        1.38       -3.16      3.13 o 
  -5  -9   3        2.82        2.52      3.57 o 
  -4  -9   3        1.21        1.46      2.61 o 
  -3  -9   3       18.89       18.79      4.51 o 
  -2  -9   3        3.60        6.02      3.07 o 
  -1  -9   3       12.80       14.18      3.00 o 
   0  -9   3        6.33        2.24      2.20 o 
   1  -9   3       29.07       24.09      5.50 o 
   2  -9   3        8.33        7.79      4.27 o 
   3  -9   3        2.03       -1.58      3.48 o 
   4  -9   3        4.37        7.08      4.98 o 
  -6  -8   3        1.84        3.66      4.33 o 
  -5  -8   3        8.31        9.89      4.45 o 
  -4  -8   3       12.69       13.55      4.39 o 
  -3  -8   3       62.26       60.71      6.26 o 
  -2  -8   3      245.70      275.84      9.03 o 
  -1  -8   3      192.74      202.20      9.66 o 
   0  -8   3      154.00      179.54     14.23 o 
   1  -8   3      170.31      199.32     13.52 o 
   2  -8   3       61.10       72.36      8.84 o 
   3  -8   3       17.80       15.02      5.27 o 
   4  -8   3        0.75       -0.15      4.01 o 
  -6  -7   3       16.11       13.29      4.86 o 
  -5  -7   3       13.97       12.94      4.01 o 
  -4  -7   3       40.05       35.68      5.56 o 
  -3  -7   3       29.55       31.84      3.64 o 
  -2  -7   3      282.11      287.09     22.66 o 
  -1  -7   3       64.70       67.88      4.37 o 
   0  -7   3      173.65      200.97      6.91 o 
   1  -7   3       10.99       13.69      2.35 o 
   2  -7   3      156.98      153.54     11.65 o 
   3  -7   3       50.66       59.28      7.96 o 
   4  -7   3        6.06       11.15      4.71 o 
   5  -7   3        1.73       -0.06      3.83 o 
  -7  -6   3        0.11        1.79      4.36 o 
  -6  -6   3        4.58        7.38      4.13 o 
  -5  -6   3       31.51       35.04      6.21 o 
  -4  -6   3       79.33       79.92      8.02 o 
  -3  -6   3       27.83       27.14      2.91 o 
  -2  -6   3       24.97       20.47      2.59 o 
  -1  -6   3       35.95       38.82      3.10 o 
   0  -6   3        4.05        4.71      1.65 o 
   1  -6   3       86.92       94.78      7.36 o 
   2  -6   3       96.58       92.10      4.68 o 
   3  -6   3        4.99        2.30      1.90 o 
   4  -6   3       15.35       11.53      4.19 o 
   5  -6   3        0.23       -1.11      3.34 o 
  -7  -5   3        4.78        6.76      4.80 o 
  -6  -5   3        5.75        7.87      4.77 o 
  -5  -5   3       14.99       13.64      4.98 o 
  -4  -5   3        0.27       -1.61      2.52 o 
  -3  -5   3       11.09       11.65      3.91 o 
  -2  -5   3       33.44       30.90      2.94 o 
  -1  -5   3      131.30      111.21      4.71 o 
   0  -5   3       56.71       50.15      3.03 o 
   1  -5   3        5.77        6.09      1.21 o 
   2  -5   3       20.69       20.23      2.40 o 
   3  -5   3       38.46       35.11      3.34 o 
   4  -5   3       38.06       42.54      5.49 o 
   5  -5   3        7.34        6.04      2.69 o 
  -7  -4   3        1.06        3.51      4.13 o 
  -6  -4   3       28.05       31.73      7.23 o 
  -5  -4   3       42.00       40.05      6.85 o 
  -4  -4   3       18.93       16.19      4.45 o 
  -3  -4   3        0.78       -1.99      1.33 o 
  -2  -4   3       97.47       93.40      4.45 o 
  -1  -4   3      307.43      248.65     12.79 o 
   0  -4   3      390.15      430.52      7.92 o 
   1  -4   3      140.05      153.80      6.15 o 
   2  -4   3        6.05        8.11      1.76 o 
   3  -4   3        2.35        2.16      1.61 o 
   4  -4   3       50.27       43.66      4.12 o 
   5  -4   3       23.49       28.07      3.81 o 
   6  -4   3        1.22        2.52      3.57 o 
  -7  -3   3        3.71        8.72      4.92 o 
  -6  -3   3       16.99       14.46      5.65 o 
  -5  -3   3       61.92       72.54      8.93 o 
  -4  -3   3       20.17       21.66      4.92 o 
  -3  -3   3       10.87       14.39      3.28 o 
  -2  -3   3      156.98      165.07      5.75 o 
  -1  -3   3       49.05       48.57      6.65 o 
   0  -3   3      181.80      200.45     13.86 o 
   1  -3   3       25.16       22.64      1.38 o 
   2  -3   3       11.13       12.73      1.85 o 
   3  -3   3       27.14       33.07      3.02 o 
   4  -3   3       30.62       27.16      3.13 o 
   5  -3   3        4.64        2.23      2.20 o 
   6  -3   3        3.10        2.66      2.96 o 
  -7  -2   3        3.82        5.09      4.65 o 
  -6  -2   3        4.45        3.98      3.81 o 
  -5  -2   3        6.40        6.29      3.98 o 
  -4  -2   3      180.96      172.74     11.45 o 
  -3  -2   3       94.54       97.62      4.52 o 
  -2  -2   3      128.94      158.66      5.38 o 
  -1  -2   3      629.09      616.43     10.93 o 
   0  -2   3     1022.86      969.17     51.59 o 
   1  -2   3      102.23      100.57      2.23 o 
   2  -2   3      155.88      142.12      5.01 o 
   3  -2   3       31.91       36.20      2.77 o 
   4  -2   3       16.47       20.20      2.65 o 
   5  -2   3        0.04        0.36      1.64 o 
   6  -2   3        7.50        7.17      3.04 o 
   7  -2   3        2.69        4.77      3.02 o 
  -7  -1   3        1.39       -1.70      3.78 o 
  -6  -1   3       19.35       17.71      5.21 o 
  -5  -1   3       94.80       77.60      8.40 o 
  -4  -1   3       65.74       64.55      7.90 o 
  -3  -1   3       70.99       70.65      4.60 o 
  -2  -1   3        0.12        2.95      1.64 o 
  -1  -1   3      229.44      189.74      5.25 o 
   0  -1   3       83.75       60.40      2.91 o 
   1  -1   3       21.67       19.85      1.68 o 
   2  -1   3       73.71       78.64      2.46 o 
   3  -1   3        8.07        8.73      1.32 o 
   4  -1   3       49.57       49.99      3.03 o 
   5  -1   3       70.28       72.83      6.85 o 
   6  -1   3       21.48       21.43      4.60 o 
   7  -1   3       13.80       17.77      4.24 o 
  -7   0   3        5.12        7.03      4.60 o 
  -6   0   3        0.41        2.20      3.51 o 
  -5   0   3       38.25       43.06      6.35 o 
  -4   0   3        7.34        4.68      2.29 o 
  -3   0   3      122.86      133.28     11.02 o 
  -2   0   3       58.96       52.98      3.95 o 
  -1   0   3      433.65      391.83     11.39 o 
   0   0   3      299.99      286.53     12.81 o 
   1   0   3      494.04      435.78      7.07 o 
   2   0   3       66.93       71.48      2.32 o 
   3   0   3       71.08       75.70      3.00 o 
   4   0   3       31.22       35.36      2.56 o 
   5   0   3       10.91       12.00      3.42 o 
   6   0   3        6.94        8.26      2.90 o 
   7   0   3        3.57        6.62      3.45 o 
  -7   1   3        4.78        4.19      4.30 o 
  -6   1   3       11.94        6.73      3.89 o 
  -5   1   3        3.82        0.50      3.48 o 
  -4   1   3       40.10       38.12      4.77 o 
  -3   1   3       79.08       92.83      7.49 o 
  -2   1   3      125.92      128.54      7.82 o 
  -1   1   3      865.14      939.30     20.05 o 
   0   1   3      378.17      361.82     15.72 o 
   1   1   3     1175.87     1086.02      8.75 o 
   2   1   3       31.41       34.35      2.11 o 
   3   1   3      196.38      196.78      5.34 o 
   4   1   3       15.39       14.35      2.25 o 
   5   1   3       55.62       54.46      7.48 o 
   6   1   3        0.97       -0.12      1.96 o 
   7   1   3        6.16        4.86      3.04 o 
  -7   2   3        2.56        2.22      4.07 o 
  -6   2   3       13.44       15.40      4.98 o 
  -5   2   3       26.92       33.43      6.12 o 
  -4   2   3       46.08       46.43      5.39 o 
  -3   2   3       42.27       47.10      5.27 o 
  -2   2   3      240.69      277.10     11.30 o 
  -1   2   3      106.43      107.20      7.03 o 
   0   2   3      178.94      183.49     10.49 o 
   1   2   3      320.87      339.93      7.29 o 
   2   2   3      126.85      126.80      4.90 o 
   3   2   3       77.44       66.73      2.56 o 
   4   2   3       25.70       26.71      1.95 o 
   5   2   3       94.53       97.47      9.95 o 
   6   2   3       19.03       23.53      3.35 o 
   7   2   3        3.19        1.93      2.28 o 
  -7   3   3        0.57        1.58      3.92 o 
  -6   3   3        2.15        1.93      3.75 o 
  -5   3   3        0.81        1.67      2.81 o 
  -4   3   3       31.43       27.63      3.37 o 
  -3   3   3       84.65       82.39      4.87 o 
  -2   3   3      220.35      211.72      7.31 o 
  -1   3   3      481.36      470.09     13.17 o 
   0   3   3      124.54      128.51      4.01 o 
   1   3   3      673.38      668.20     11.52 o 
   2   3   3      226.99      224.13      7.99 o 
   3   3   3      167.33      184.15      4.15 o 
   4   3   3      115.28      108.35      5.15 o 
   5   3   3        3.45        1.78      1.85 o 
   6   3   3        4.77        4.52      2.32 o 
   7   3   3        0.27        1.32      3.16 o 
  -6   4   3        1.07        3.40      3.60 o 
  -5   4   3        3.84        5.12      1.84 o 
  -4   4   3       63.67       63.04      4.27 o 
  -3   4   3       77.77       64.04      3.89 o 
  -2   4   3       66.85       54.89      5.81 o 
  -1   4   3      118.72      113.35      4.81 o 
   0   4   3      175.29      165.97      4.26 o 
   1   4   3      129.42      135.52      3.08 o 
   2   4   3       27.31       24.11      1.55 o 
   3   4   3       18.36       16.20      1.83 o 
   4   4   3       33.03       32.31      3.02 o 
   5   4   3       54.23       60.13      6.21 o 
   6   4   3       32.53       33.34      3.90 o 
   7   4   3        1.03        1.43      2.36 o 
  -6   5   3        0.93        3.57      3.51 o 
  -5   5   3        1.52        0.40      1.14 o 
  -4   5   3       25.41       17.52      2.02 o 
  -3   5   3        2.62       -0.38      2.69 o 
  -2   5   3       28.52       29.98      4.77 o 
  -1   5   3      152.99      157.93      8.26 o 
   0   5   3      157.28      150.90      6.47 o 
   1   5   3      174.84      164.69      3.17 o 
   2   5   3      114.32      111.50      3.23 o 
   3   5   3        5.86        5.08      1.52 o 
   4   5   3        3.88        2.02      2.25 o 
   5   5   3        3.32        7.70      3.28 o 
   6   5   3       14.18       16.42      3.64 o 
   7   5   3        2.74        6.37      2.55 o 
  -5   6   3       27.58       14.50      2.25 o 
  -3   6   3      125.00      157.96     11.89 o 
  -2   6   3       65.50       46.25      5.94 o 
  -1   6   3      227.70      294.99     10.86 o 
   0   6   3      230.02      255.57      9.09 o 
   1   6   3        0.53        0.36      0.65 o 
   2   6   3       62.12       64.37      2.29 o 
   3   6   3        7.07        5.80      1.24 o 
   4   6   3        5.12        6.97      2.25 o 
   5   6   3        8.74       10.98      3.40 o 
   6   6   3       18.20       23.54      5.06 o 
   7   6   3        3.17        5.84      2.63 o 
  -5   7   3        2.37        0.87      0.62 o 
  -4   7   3        9.11        3.02      3.54 o 
  -3   7   3        5.79        3.72      3.60 o 
  -2   7   3       57.72       72.77      8.14 o 
  -1   7   3       29.82       27.88      3.26 o 
   0   7   3      102.82      106.62      5.00 o 
   1   7   3      110.27      122.57      5.31 o 
   2   7   3       17.42       17.96      1.37 o 
   3   7   3       16.52       18.81      1.81 o 
   4   7   3       11.54       13.58      3.40 o 
   5   7   3       10.49        7.93      2.93 o 
   6   7   3        5.25        4.50      2.13 o 
   7   7   3        5.44        7.15      2.79 o 
  -5   8   3        1.38        0.31      0.36 o 
  -4   8   3        5.22        4.01      4.42 o 
  -3   8   3       65.36       90.81      9.89 o 
  -2   8   3        4.02        6.44      3.89 o 
  -1   8   3        1.19        1.12      1.70 o 
   0   8   3      107.70      103.21      5.41 o 
   1   8   3       57.32       51.17      7.00 o 
   2   8   3       93.17       88.25      3.51 o 
   3   8   3       14.50       10.46      1.36 o 
   4   8   3       11.97       11.66      2.40 o 
   5   8   3       17.92       21.46      4.33 o 
   6   8   3        1.13        2.90      2.15 o 
   7   8   3        4.67        6.09      2.60 o 
  -5   9   3        0.28        0.00      0.15 o 
  -4   9   3        1.45        4.33      4.36 o 
  -3   9   3        3.83        4.33      3.69 o 
  -2   9   3       16.56       32.90      6.88 o 
  -1   9   3       11.20       16.83      3.05 o 
   0   9   3       39.88       35.96      3.63 o 
   1   9   3       91.50       89.48      5.16 o 
   2   9   3       16.05       14.31      2.21 o 
   3   9   3        0.55        1.52      2.17 o 
   4   9   3        1.16       -0.32      1.66 o 
   5   9   3       30.92       33.27      3.57 o 
   6   9   3       28.52       32.17      3.96 o 
  -4  10   3        9.56       13.85      5.97 o 
  -3  10   3        3.37        6.82      4.27 o 
  -2  10   3        2.27       -2.37      3.86 o 
  -1  10   3        2.03        2.69      2.26 o 
   0  10   3       42.43       47.14      4.42 o 
   1  10   3       10.19        6.84      2.33 o 
   2  10   3        2.88        1.81      1.81 o 
   3  10   3       11.15       10.77      3.57 o 
   4  10   3        2.84        7.85      2.93 o 
   5  10   3       10.92        8.20      3.57 o 
   6  10   3        2.40        2.20      3.04 o 
  -4  11   3        4.21        7.76      6.09 o 
  -3  11   3        8.49       10.45      5.56 o 
  -2  11   3       31.48       49.30      8.84 o 
  -1  11   3       46.43       59.69     13.09 o 
   0  11   3       10.87       14.41      4.32 o 
   1  11   3        7.91        6.54      2.30 o 
   2  11   3        1.52        1.04      2.14 o 
   3  11   3      121.90      142.44      9.84 o 
   4  11   3       49.65       54.60      6.79 o 
   5  11   3       11.65       11.65      3.92 o 
   6  11   3        2.01        2.49      3.37 o 
  -3  12   3        1.72        2.58      4.77 o 
  -2  12   3        7.08        5.47      5.91 o 
  -1  12   3        0.80        1.63      3.18 o 
   0  12   3        7.41        8.37      3.12 o 
   1  12   3        3.91        8.26      2.73 o 
   2  12   3       19.76       16.77      2.95 o 
   3  12   3        0.27       -0.73      2.99 o 
   4  12   3        2.33        3.22      3.10 o 
   5  12   3        1.53        0.38      3.02 o 
  -2  13   3        1.87        5.94      6.26 o 
  -1  13   3        8.22        6.89      3.64 o 
   0  13   3        0.52       -0.35      2.64 o 
   1  13   3        0.97        0.83      2.51 o 
   2  13   3        4.28        4.64      2.45 o 
   3  13   3        8.65        7.61      4.01 o 
   4  13   3        5.81        5.09      4.13 o 
  -1  14   3        1.38        1.26      3.16 o 
   0  14   3        2.05        0.98      2.74 o 
   1  14   3        1.24        2.12      2.18 o 
   2  14   3        3.20        0.85      3.16 o 
   3  14   3        0.16       -0.91      3.13 o 
  -1 -12   4        0.31        1.35      4.83 o 
  -4 -11   4        0.89        2.43      4.51 o 
  -3 -11   4        1.81        5.56      4.10 o 
  -2 -11   4        5.36        9.81      5.21 o 
  -1 -11   4        0.68        0.29      3.92 o 
   0 -11   4        0.94       -0.85      4.45 o 
   1 -11   4        0.44       -3.16      4.13 o 
  -5 -10   4        0.56        3.10      4.33 o 
  -4 -10   4        0.93        2.05      4.13 o 
  -3 -10   4        8.54       27.72      5.27 o 
  -2 -10   4        1.46        4.15      2.71 o 
  -1 -10   4        7.21        5.59      4.24 o 
   0 -10   4       13.89       19.14      5.39 o 
   1 -10   4        0.05       -0.41      4.10 o 
   2 -10   4        1.03        1.79      4.36 o 
  -5  -9   4        2.34        1.41      4.22 o 
  -4  -9   4        0.37        1.96      3.34 o 
  -3  -9   4        4.15        3.37      3.19 o 
  -2  -9   4        0.73        0.52      2.08 o 
  -1  -9   4       11.30        9.65      2.72 o 
   0  -9   4        0.85        2.40      3.63 o 
   1  -9   4        5.54        5.50      3.89 o 
   2  -9   4        2.72        4.68      4.36 o 
   3  -9   4        0.22       -0.20      4.04 o 
  -6  -8   4        0.12       -3.98      3.48 o 
  -5  -8   4        4.09        7.17      4.60 o 
  -4  -8   4       11.89       10.95      4.16 o 
  -3  -8   4       24.77       23.51      4.42 o 
  -2  -8   4       40.12       45.01      4.16 o 
  -1  -8   4       42.70       46.12      4.05 o 
   0  -8   4      195.09      221.31     14.23 o 
   1  -8   4       63.61       71.63      8.58 o 
   2  -8   4       30.82       20.17      5.36 o 
   3  -8   4        4.18        5.97      4.07 o 
   4  -8   4        0.57        3.13      4.30 o 
  -6  -7   4        1.58        4.98      4.16 o 
  -5  -7   4       20.48       23.07      5.42 o 
  -4  -7   4       13.63       11.50      3.78 o 
  -3  -7   4      276.58      322.34     13.48 o 
  -2  -7   4      106.58      111.56      5.88 o 
  -1  -7   4      424.26      498.49     20.39 o 
   0  -7   4       30.84       33.29      3.31 o 
   1  -7   4      156.08      162.79     11.71 o 
   2  -7   4       28.38       30.39      6.03 o 
   3  -7   4       29.75       41.30      6.97 o 
   4  -7   4        9.03        4.16      4.30 o 
   5  -7   4        0.79        1.73      4.48 o 
  -6  -6   4        0.84        0.29      3.83 o 
  -5  -6   4       29.49       25.20      5.39 o 
  -4  -6   4        6.38        4.57      3.37 o 
  -3  -6   4       16.30       16.72      2.67 o 
  -2  -6   4      165.27      202.31      7.60 o 
  -1  -6   4       88.63      107.78      5.11 o 
   0  -6   4       52.99       60.56      3.81 o 
   1  -6   4       16.17       16.69      2.53 o 
   2  -6   4       35.70       33.14      5.61 o 
   3  -6   4        8.52        6.00      3.45 o 
   4  -6   4       14.63       14.08      4.71 o 
   5  -6   4        4.60        7.87      4.74 o 
  -7  -5   4        1.12       -0.91      4.45 o 
  -6  -5   4        1.97        6.15      4.86 o 
  -5  -5   4       39.10       25.97      6.32 o 
  -4  -5   4       16.02       11.30      4.16 o 
  -3  -5   4       25.18       23.61      2.71 o 
  -2  -5   4       92.87       85.55      4.62 o 
  -1  -5   4        2.07        0.68      1.40 o 
   0  -5   4       45.14       34.99      3.79 o 
   1  -5   4       96.45      100.63      3.46 o 
   2  -5   4        2.56        0.09      1.44 o 
   3  -5   4       38.22       44.45      3.80 o 
   4  -5   4       24.04       24.83      3.60 o 
   5  -5   4        9.25       10.41      2.98 o 
  -7  -4   4        4.16        1.76      4.48 o 
  -6  -4   4        5.01       11.33      5.33 o 
  -5  -4   4       37.22       37.29      6.97 o 
  -4  -4   4       15.42       12.29      4.22 o 
  -3  -4   4       67.13       80.50      4.68 o 
  -2  -4   4       25.74       40.99      3.34 o 
  -1  -4   4      105.34       92.81      4.32 o 
   0  -4   4      248.33      217.90      8.49 o 
   1  -4   4      100.30       83.11      4.68 o 
   2  -4   4       23.26       25.13      2.75 o 
   3  -4   4       75.38       79.05      4.82 o 
   4  -4   4      101.70      107.30     10.16 o 
   5  -4   4        4.47        1.16      2.30 o 
   6  -4   4        1.30       -0.15      2.84 o 
  -7  -3   4        0.48        0.47      4.04 o 
  -6  -3   4        5.96        5.74      4.51 o 
  -5  -3   4       67.57       68.35      8.72 o 
  -4  -3   4       82.43       71.43      8.05 o 
  -3  -3   4       82.38       83.80      4.72 o 
  -2  -3   4      157.16      177.29      6.70 o 
  -1  -3   4       58.51       66.41      3.72 o 
   0  -3   4      107.40      121.68      4.13 o 
   1  -3   4       19.61       17.42      1.30 o 
   2  -3   4       38.59       33.27      2.81 o 
   3  -3   4        4.73        2.91      1.87 o 
   4  -3   4       60.07       52.77     12.62 o 
   5  -3   4       28.54       30.09      6.70 o 
   6  -3   4        4.92        8.78      3.78 o 
  -7  -2   4        2.73        3.34      4.13 o 
  -6  -2   4        8.14        7.93      4.19 o 
  -5  -2   4       73.32       64.58      8.28 o 
  -4  -2   4       15.07       10.25      4.04 o 
  -3  -2   4      814.02      873.14     18.27 o 
  -2  -2   4       93.77       79.76      4.25 o 
  -1  -2   4     3687.18     3791.31     29.41 o 
   0  -2   4       70.21       54.40      2.64 o 
   1  -2   4      282.08      258.46     16.98 o 
   2  -2   4      200.77      201.30      6.40 o 
   3  -2   4       10.70        7.52      1.87 o 
   4  -2   4        9.49        6.93      1.91 o 
   5  -2   4       81.67       89.86      5.81 o 
   6  -2   4       30.54       27.96      5.12 o 
  -7  -1   4        1.02        1.87      3.81 o 
  -6  -1   4       45.67       31.41      6.65 o 
  -5  -1   4      151.86      141.42     11.21 o 
  -4  -1   4        8.29       10.24      2.38 o 
  -3  -1   4      223.90      204.58     17.30 o 
  -2  -1   4      999.62     1050.54     36.17 o 
  -1  -1   4     2112.50     1989.70     24.93 o 
   0  -1   4      479.34      428.40      7.28 o 
   1  -1   4      152.06      117.72      4.19 o 
   2  -1   4       32.06       34.65      2.64 o 
   3  -1   4       31.32       30.75      2.02 o 
   4  -1   4       43.00       40.66      7.86 o 
   5  -1   4       30.74       29.54      5.24 o 
   6  -1   4       20.30       23.97      4.57 o 
   7  -1   4        0.96       -0.18      2.96 o 
  -7   0   4        8.36        7.64      4.51 o 
  -6   0   4        8.55        7.00      3.95 o 
  -4   0   4        5.65        5.48      2.24 o 
  -3   0   4       25.04       22.72      2.91 o 
  -2   0   4      119.83      133.33     12.18 o 
  -1   0   4      168.37      169.17      8.40 o 
   0   0   4     1117.70     1149.31     22.01 o 
   1   0   4       74.62       67.71      3.23 o 
   2   0   4      248.15      214.98      5.86 o 
   3   0   4       26.95       21.82      4.10 o 
   4   0   4      123.42      114.71      5.43 o 
   5   0   4       44.11       41.57      5.59 o 
   6   0   4        1.85        3.31      2.93 o 
   7   0   4        0.36        2.66      3.60 o 
  -7   1   4        3.35        2.28      3.98 o 
  -6   1   4        0.94        0.15      3.22 o 
  -5   1   4       64.11       56.56      7.67 o 
  -4   1   4      144.90      156.15     26.24 o 
  -3   1   4       22.25       20.75      4.10 o 
  -2   1   4      200.63      197.30     10.48 o 
  -1   1   4      290.26      305.18     11.89 o 
   0   1   4       42.74       40.10      4.22 o 
   1   1   4      146.35      123.87      4.81 o 
   2   1   4       22.36       20.79      1.43 o 
   3   1   4       68.57       66.18      2.62 o 
   4   1   4       66.27       66.71      3.12 o 
   5   1   4      126.99      140.51      9.37 o 
   6   1   4       15.03       17.51      4.30 o 
   7   1   4       10.74       21.16      4.80 o 
  -7   2   4        1.85        2.75      3.63 o 
  -6   2   4        6.90        3.69      3.81 o 
  -5   2   4       57.83       51.52      7.17 o 
  -4   2   4       62.55       71.72      7.73 o 
  -3   2   4       45.92       62.15      6.97 o 
  -2   2   4      214.95      231.35     11.83 o 
  -1   2   4       54.42       49.18      5.21 o 
   0   2   4     1817.54     1838.58     29.86 o 
   1   2   4     1358.59     1336.19     10.35 o 
   2   2   4      662.36      696.43     11.61 o 
   3   2   4       19.46       19.22      1.58 o 
   4   2   4       13.63       12.07      1.55 o 
   5   2   4      158.86      181.55      7.82 o 
   6   2   4       34.81       31.91      5.09 o 
   7   2   4        5.61        5.04      2.96 o 
  -7   3   4        7.98        7.44      3.95 o 
  -6   3   4        7.28        7.46      4.30 o 
  -5   3   4       10.65        7.55      4.27 o 
  -4   3   4       21.46       15.72      4.24 o 
  -3   3   4       91.76       98.77      8.23 o 
  -2   3   4      107.71      114.25      8.58 o 
  -1   3   4      259.10      290.69     13.20 o 
   0   3   4     1297.86     1380.47     21.96 o 
   1   3   4     3489.17     3433.67     86.20 o 
   2   3   4      339.48      353.55     12.08 o 
   3   3   4      549.25      635.93      9.43 o 
   4   3   4        2.21        1.89      1.37 o 
   5   3   4      129.56      137.59      6.27 o 
   6   3   4        8.94       10.04      3.75 o 
   7   3   4        5.58        7.14      3.78 o 
  -6   4   4        3.33        4.89      3.63 o 
  -5   4   4       10.30        8.37      3.34 o 
  -4   4   4       14.73        8.09      2.17 o 
  -3   4   4       72.21       68.09      4.60 o 
  -2   4   4       47.34       50.88      3.92 o 
  -1   4   4       84.82       78.45      6.44 o 
   0   4   4       90.91       71.79      6.89 o 
   1   4   4      663.06      647.57     31.70 o 
   2   4   4      543.34      585.01     31.71 o 
   3   4   4      242.74      277.36      6.51 o 
   4   4   4       41.68       42.59      3.78 o 
   5   4   4        4.81        2.75      1.86 o 
   6   4   4        9.64        9.91      2.61 o 
   7   4   4        1.33        3.22      3.25 o 
  -6   5   4        2.11        1.96      3.10 o 
  -5   5   4        3.18        2.39      1.62 o 
  -4   5   4        1.70        0.54      1.70 o 
  -3   5   4       18.30       23.23      2.90 o 
  -2   5   4       69.18       65.15      6.12 o 
  -1   5   4      201.70      196.78      7.57 o 
   0   5   4      380.62      324.95      6.69 o 
   1   5   4      123.42      115.59      3.27 o 
   2   5   4        5.44        5.17      1.05 o 
   3   5   4       55.96       51.03      2.49 o 
   4   5   4       17.79       17.40      2.22 o 
   5   5   4       61.02       56.98      4.24 o 
   6   5   4        9.75       11.59      2.55 o 
   7   5   4        0.55        4.10      2.93 o 
  -5   6   4        3.53        2.20      1.59 o 
  -4   6   4       23.53       16.42      2.41 o 
  -3   6   4        7.12        6.18      1.76 o 
  -2   6   4       33.50       26.69      2.78 o 
  -1   6   4       58.07       48.69      3.73 o 
   0   6   4       18.26       18.02      1.92 o 
   1   6   4       29.71       28.29      2.70 o 
   2   6   4       63.08       69.33      2.78 o 
   3   6   4       63.92       78.82      7.28 o 
   4   6   4        9.10        7.98      1.76 o 
   5   6   4       16.21       11.69      2.28 o 
   6   6   4       13.38       14.39      2.86 o 
   7   6   4        4.25        4.14      2.51 o 
  -5   7   4        4.35        1.70      1.24 o 
  -4   7   4        4.28        3.33      1.25 o 
  -3   7   4       83.23       53.01      3.46 o 
  -1   7   4       56.97       50.50     12.05 o 
   0   7   4       49.95       51.59      5.68 o 
   1   7   4       45.56       57.18      5.44 o 
   2   7   4      109.15      105.78      4.58 o 
   3   7   4       30.78       28.50      2.11 o 
   4   7   4        1.27        1.59      1.24 o 
   5   7   4       15.60       18.95      3.29 o 
   6   7   4        8.54        9.77      2.43 o 
   7   7   4        0.04        0.20      2.19 o 
  -5   8   4        2.57        1.06      0.84 o 
  -4   8   4        0.92       -0.23      0.78 o 
  -2   8   4       31.60       31.44      5.21 o 
  -1   8   4       17.83       14.87      2.50 o 
   0   8   4       87.50      100.50      8.30 o 
   1   8   4       18.62       15.17      1.80 o 
   2   8   4       10.64       12.33      1.37 o 
   3   8   4        8.02        9.33      1.54 o 
   4   8   4       15.20       13.80      2.33 o 
   5   8   4        1.33        2.46      1.79 o 
   6   8   4        3.64        7.97      3.89 o 
   7   8   4        0.16        1.73      2.21 o 
  -5   9   4        1.12        0.55      0.52 o 
  -4   9   4        0.43       -0.27      0.64 o 
  -3   9   4        0.11        0.73      3.98 o 
  -2   9   4       19.34       18.06      4.83 o 
  -1   9   4       25.37       24.01      3.61 o 
   0   9   4        2.81        3.50      1.93 o 
   1   9   4        5.25        5.02      1.41 o 
   2   9   4       37.25       38.18      2.92 o 
   3   9   4       12.45       18.41      3.66 o 
   4   9   4        5.81        5.01      1.72 o 
   5   9   4        4.46        5.07      1.94 o 
   6   9   4        3.62        4.33      2.12 o 
  -4  10   4        1.13        0.55      0.43 o 
  -3  10   4        2.21        5.12      3.63 o 
  -2  10   4       31.96       42.94      7.87 o 
  -1  10   4       15.89       20.29      3.72 o 
   0  10   4        5.42        4.31      2.15 o 
   1  10   4        5.28        4.13      1.82 o 
   2  10   4       14.30       15.91      2.24 o 
   3  10   4       27.53       29.24      4.68 o 
   4  10   4        1.42        1.23      2.40 o 
   5  10   4       10.51        8.78      3.42 o 
   6  10   4        1.29        0.79      3.02 o 
  -4  11   4        0.46        0.04      0.20 o 
  -3  11   4        3.39        8.46      4.51 o 
  -2  11   4        0.12        0.61      3.83 o 
  -1  11   4        1.48        0.04      2.87 o 
   0  11   4        2.39        1.74      1.98 o 
   1  11   4        0.96        1.07      1.74 o 
   2  11   4        2.78        0.01      1.47 o 
   3  11   4        6.05       10.04      3.48 o 
   4  11   4       14.43       13.26      4.65 o 
   5  11   4        1.36        1.26      2.96 o 
   6  11   4        6.34        5.65      3.45 o 
  -3  12   4        1.04        5.36      4.60 o 
  -2  12   4        5.53        4.07      6.15 o 
  -1  12   4        6.60       11.34      3.40 o 
   0  12   4        1.00       -1.10      2.36 o 
   1  12   4        7.59        8.86      2.64 o 
   2  12   4        2.64        1.27      1.82 o 
   3  12   4       10.90        7.46      3.81 o 
   4  12   4        1.43       -1.52      3.72 o 
   5  12   4        1.35       -2.90      2.66 o 
  -2  13   4        1.70        1.96      4.48 o 
  -1  13   4        1.64        1.39      2.56 o 
   0  13   4        1.73        3.28      2.43 o 
   1  13   4        0.71        1.10      2.27 o 
   2  13   4        0.76        0.03      1.54 o 
   3  13   4        0.45        0.03      3.19 o 
   4  13   4        0.92       -2.87      3.40 o 
   5  13   4        0.10        0.18      3.60 o 
  -1  14   4        1.97        1.82      2.93 o 
   0  14   4        4.00        4.50      3.00 o 
   1  14   4        4.15        5.64      2.78 o 
   2  14   4        0.42       -2.22      3.34 o 
   3  14   4        0.25        1.20      3.48 o 
   4  14   4        2.77       -0.09      3.78 o 
  -2 -11   5        0.44        2.69      4.65 o 
  -1 -11   5        0.99       -0.44      4.71 o 
   0 -11   5        0.65       -4.16      4.33 o 
  -4 -10   5        2.18        0.18      3.57 o 
  -3 -10   5        1.79        0.88      3.04 o 
  -2 -10   5        1.10       -2.69      4.24 o 
  -1 -10   5        0.26        1.00      4.22 o 
   0 -10   5        2.05        4.39      4.74 o 
   1 -10   5        0.03        1.55      4.22 o 
   2 -10   5        0.45        1.49      4.57 o 
  -5  -9   5        1.69        1.29      3.83 o 
  -4  -9   5        0.17       -0.88      3.40 o 
  -3  -9   5       12.14       13.35      4.42 o 
  -2  -9   5        5.34        5.33      2.73 o 
  -1  -9   5        1.83        2.46      3.57 o 
   0  -9   5        2.06        2.28      3.69 o 
   1  -9   5        3.94        4.80      4.13 o 
   2  -9   5        1.97        2.31      4.10 o 
   3  -9   5        0.50        1.90      4.63 o 
  -5  -8   5        2.10        1.96      3.75 o 
  -4  -8   5        4.44        2.46      3.40 o 
  -3  -8   5        9.84        6.53      3.63 o 
  -2  -8   5        7.56        7.07      2.59 o 
  -1  -8   5       20.96       29.07      5.80 o 
   0  -8   5        9.75       12.82      4.68 o 
   1  -8   5       20.94       19.29      5.18 o 
   2  -8   5        1.05        0.38      3.98 o 
   3  -8   5        0.71       -1.11      3.57 o 
   4  -8   5        1.23        2.11      4.71 o 
  -6  -7   5        2.08        2.02      4.71 o 
  -5  -7   5        4.10        2.25      3.98 o 
  -4  -7   5       14.63       16.39      4.74 o 
  -3  -7   5       48.65       48.04      4.42 o 
  -2  -7   5      287.39      337.72     11.71 o 
  -1  -7   5       36.69       39.52      3.59 o 
   0  -7   5      127.24      137.97     10.92 o 
   1  -7   5       10.40       11.45      4.33 o 
   2  -7   5       67.29       65.89      8.37 o 
   3  -7   5        2.86        0.20      3.45 o 
   4  -7   5        9.14       11.39      4.89 o 
  -6  -6   5        3.02        4.89      3.89 o 
  -5  -6   5       10.45        7.55      4.36 o 
  -4  -6   5       63.88       57.64      7.58 o 
  -3  -6   5        1.22        0.17      2.04 o 
  -2  -6   5       32.30       29.81      3.43 o 
  -1  -6   5       25.59       20.13      2.77 o 
   0  -6   5        0.04       -0.90      1.53 o 
   1  -6   5       60.95       44.29      6.59 o 
   2  -6   5        2.54        0.80      1.75 o 
   3  -6   5        6.52        5.39      3.57 o 
   4  -6   5        7.54       11.09      4.45 o 
   5  -6   5        0.80        2.43      4.22 o 
  -6  -5   5        3.00        4.51      4.42 o 
  -5  -5   5       30.88       31.79      6.56 o 
  -4  -5   5       46.58       56.70      7.29 o 
  -3  -5   5       10.13        4.34      2.87 o 
  -2  -5   5        6.10        3.86      1.93 o 
  -1  -5   5       46.56       35.86      5.43 o 
   0  -5   5       33.51       28.05      2.55 o 
   1  -5   5       25.21       22.47      2.69 o 
   2  -5   5       15.45       14.52      3.70 o 
   3  -5   5       15.94       10.34      3.31 o 
   4  -5   5       13.01        9.74      3.70 o 
   5  -5   5        0.94        1.67      2.45 o 
  -7  -4   5        0.71        1.55      4.74 o 
  -6  -4   5        2.43        4.45      4.45 o 
  -5  -4   5        6.95        9.16      4.68 o 
  -4  -4   5       31.13       30.50      6.35 o 
  -3  -4   5        8.23        9.56      2.40 o 
  -2  -4   5      122.13      109.81      5.46 o 
  -1  -4   5       69.77       60.70      3.86 o 
   0  -4   5        8.57        6.04      1.53 o 
   1  -4   5       37.30       37.93      3.25 o 
   2  -4   5       36.85       33.25      3.14 o 
   3  -4   5        3.45        5.77      2.19 o 
   4  -4   5       34.67       39.96      4.12 o 
   5  -4   5       12.07       11.62      3.07 o 
   6  -4   5        4.03       10.60      4.71 o 
  -7  -3   5        8.63       16.60      6.44 o 
  -6  -3   5       14.01       10.57      5.12 o 
  -5  -3   5       21.04       29.13      6.18 o 
  -4  -3   5       62.35       61.04      7.52 o 
  -3  -3   5       37.45       33.76      3.37 o 
  -2  -3   5       10.90       11.11      2.38 o 
  -1  -3   5       29.87       30.54      2.86 o 
   0  -3   5      202.65      222.76      7.96 o 
   1  -3   5       18.87       19.57      1.93 o 
   2  -3   5       20.53       14.80      2.37 o 
   3  -3   5        4.55        2.18      1.84 o 
   4  -3   5       48.42       53.27      4.55 o 
   5  -3   5        0.52        1.92      2.06 o 
   6  -3   5        0.52        1.84      3.40 o 
  -7  -2   5        7.94        8.46      5.04 o 
  -6  -2   5        0.16        0.64      4.04 o 
  -5  -2   5       52.10       54.13      7.73 o 
  -4  -2   5       93.39       86.83      8.58 o 
  -3  -2   5       74.38       61.24      4.40 o 
  -2  -2   5     1069.71     1034.32     16.19 o 
  -1  -2   5      825.57      816.47     13.27 o 
   0  -2   5     1205.48     1367.87     14.90 o 
   1  -2   5       37.61       34.55      2.81 o 
   2  -2   5       24.09       22.45      2.47 o 
   3  -2   5       13.49        8.99      2.74 o 
   4  -2   5       15.07       15.06      3.13 o 
   5  -2   5        4.70        3.61      2.25 o 
   6  -2   5        6.91        7.46      3.81 o 
  -7  -1   5        0.32        2.02      4.16 o 
  -6  -1   5       35.66       28.75      6.26 o 
  -5  -1   5       55.75       37.53      6.35 o 
  -4  -1   5      477.64      524.35     17.80 o 
  -3  -1   5      108.35      103.62      5.73 o 
  -2  -1   5     1067.21     1197.83     33.99 o 
  -1  -1   5      203.22      194.66      9.59 o 
   0  -1   5       59.75       72.97      3.31 o 
   1  -1   5      102.36       80.83      4.07 o 
   2  -1   5       25.13       24.57      2.51 o 
   3  -1   5        9.37        5.51      1.75 o 
   4  -1   5        6.41        5.99      1.87 o 
   5  -1   5       35.91       43.21      5.80 o 
   6  -1   5        3.56        4.07      3.81 o 
  -7   0   5        2.50        3.60      4.36 o 
  -6   0   5       10.76        5.77      3.86 o 
  -5   0   5       36.16       36.01      6.18 o 
  -4   0   5      242.66      260.39     29.17 o 
  -3   0   5      129.79      125.53      6.54 o 
  -2   0   5      221.75      215.66     12.32 o 
  -1   0   5       45.87       38.85      3.21 o 
   0   0   5       29.40       26.93      3.95 o 
   1   0   5       45.61       45.91      3.01 o 
   2   0   5      102.88       86.72      9.60 o 
   3   0   5        8.46        6.47      1.65 o 
   4   0   5        0.45       -0.13      1.47 o 
   5   0   5       40.76       40.31      6.00 o 
   6   0   5        5.21        3.48      3.25 o 
   7   0   5        6.54        8.61      4.24 o 
  -7   1   5        8.51        6.88      4.07 o 
  -6   1   5        6.66        7.23      3.69 o 
  -5   1   5       36.13       39.49      6.65 o 
  -4   1   5       42.17       46.78      8.04 o 
  -3   1   5       15.06       16.44      2.86 o 
  -2   1   5       62.85       56.94      6.26 o 
  -1   1   5      134.05      154.10      9.16 o 
   0   1   5       23.67       23.18      3.72 o 
   1   1   5      123.07      116.62      5.33 o 
   2   1   5       19.23       17.78      1.29 o 
   3   1   5       38.57       35.98      1.97 o 
   4   1   5       86.67       93.47      5.10 o 
   5   1   5       36.98       40.05      5.56 o 
   6   1   5       19.60       17.18      4.27 o 
   7   1   5        1.91        4.30      3.72 o 
  -7   2   5        7.51        8.61      4.57 o 
  -6   2   5        5.92        0.73      3.31 o 
  -5   2   5       38.15       32.44      5.74 o 
  -4   2   5       47.73       44.29      6.44 o 
  -3   2   5        8.07       11.36      3.83 o 
  -2   2   5       82.24       94.03      8.66 o 
  -1   2   5       86.64      100.06      8.11 o 
   0   2   5      117.16       88.64      7.03 o 
   1   2   5        0.82        0.29      0.80 o 
   2   2   5      303.72      280.78      4.84 o 
   3   2   5       89.73      104.06      3.30 o 
   4   2   5      298.18      331.02      6.66 o 
   5   2   5       58.23       55.21      6.67 o 
   6   2   5       20.96       23.33      5.06 o 
   7   2   5        1.05        0.82      2.52 o 
  -6   3   5        3.33        2.17      3.37 o 
  -5   3   5       27.22       21.05      5.30 o 
  -4   3   5        7.09        6.18      3.81 o 
  -3   3   5        4.21        0.53      2.58 o 
  -2   3   5       74.52       76.99      7.73 o 
  -1   3   5        5.22        7.35      2.75 o 
   0   3   5      668.61      672.32     19.67 o 
   1   3   5        4.69        4.72      1.08 o 
   2   3   5     1666.25     1779.10     20.68 o 
   3   3   5      163.71      149.33      6.18 o 
   4   3   5      618.40      643.06     14.87 o 
   5   3   5       13.82       15.75      3.81 o 
   6   3   5       53.12       46.93      6.26 o 
   7   3   5        1.11        3.45      3.66 o 
  -6   4   5       14.19       12.53      4.45 o 
  -5   4   5        4.85        1.38      3.60 o 
  -4   4   5       52.78       53.69      7.23 o 
  -3   4   5       26.64       41.33      6.18 o 
  -2   4   5        1.37        2.87      2.72 o 
  -1   4   5      126.49      106.50      9.05 o 
   0   4   5      324.78      346.71     18.25 o 
   1   4   5      891.16      909.57      9.64 o 
   2   4   5      844.25      961.30     20.56 o 
   3   4   5      131.20      138.75      4.13 o 
   4   4   5       74.25       87.68      4.48 o 
   5   4   5       86.91       95.88      5.29 o 
   6   4   5        6.75       12.15      3.60 o 
   7   4   5        9.00        8.02      4.04 o 
  -6   5   5        2.87        3.13      3.45 o 
  -5   5   5       11.00        9.69      3.98 o 
  -4   5   5       40.68       29.95      5.01 o 
  -3   5   5       13.66        9.10      3.45 o 
  -2   5   5        5.87        9.87      3.42 o 
  -1   5   5        2.80        6.53      2.90 o 
   0   5   5      128.93      159.81     10.16 o 
   1   5   5      324.57      311.65     14.72 o 
   2   5   5       68.21       65.54      4.10 o 
   3   5   5        4.08        4.97      1.26 o 
   4   5   5       36.72       37.28      3.03 o 
   5   5   5       31.12       35.12      3.38 o 
   6   5   5       22.49       21.96      3.20 o 
   7   5   5        7.95       13.03      3.98 o 
  -5   6   5        9.84        7.93      3.07 o 
  -4   6   5       19.16       13.16      2.45 o 
  -3   6   5       16.79       11.37      2.47 o 
  -2   6   5        2.84        3.07      1.77 o 
  -1   6   5       59.89       46.64      5.69 o 
   0   6   5       28.36       32.48      2.97 o 
   1   6   5       26.07       26.33      1.93 o 
   2   6   5      125.19      117.71      6.93 o 
   3   6   5        3.13        3.61      1.18 o 
   4   6   5       23.57       26.37      2.64 o 
   5   6   5       13.82       18.92      2.66 o 
   6   6   5       15.01       13.94      2.61 o 
   7   6   5        2.52        7.00      3.75 o 
  -5   7   5        4.72        5.18      1.79 o 
  -4   7   5       19.46       12.45      2.37 o 
  -3   7   5       13.21       11.46      2.40 o 
  -2   7   5       36.79       31.34      3.64 o 
  -1   7   5       41.57       43.71      4.07 o 
   0   7   5       37.30       37.78      2.75 o 
   1   7   5      131.14      139.77      5.19 o 
   2   7   5       23.48       24.39      1.98 o 
   3   7   5       21.89       21.51      1.95 o 
   4   7   5       59.07       59.10      3.89 o 
   5   7   5       62.77       57.34      4.92 o 
   6   7   5        0.30        0.62      1.81 o 
   7   7   5        2.27        4.54      3.48 o 
  -5   8   5        2.76        2.83      1.36 o 
  -4   8   5        7.07        4.84      1.60 o 
  -3   8   5       12.64        8.86      2.09 o 
  -2   8   5       22.43       18.17      2.68 o 
  -1   8   5       10.00       15.84      2.88 o 
   0   8   5       33.18       33.75      4.33 o 
   1   8   5       14.67       13.91      1.84 o 
   2   8   5       13.63       12.48      1.63 o 
   3   8   5       27.22       26.79      2.19 o 
   4   8   5       27.71       27.34      2.82 o 
   5   8   5       18.56       16.22      2.62 o 
   6   8   5       17.72       13.90      2.74 o 
   7   8   5        1.70        2.05      2.34 o 
  -5   9   5        0.29        0.55      0.99 o 
  -4   9   5        3.36        1.47      1.22 o 
  -3   9   5        8.93        5.69      1.74 o 
  -2   9   5       68.03       47.89      3.92 o 
  -1   9   5       96.87       92.82     13.70 o 
   0   9   5       51.30       50.30      6.45 o 
   1   9   5       88.80       92.25      8.30 o 
   2   9   5      149.94      150.73     16.93 o 
   3   9   5       66.14       69.40     10.04 o 
   4   9   5       17.04       17.70      3.02 o 
   5   9   5        7.06        4.56      1.93 o 
   6   9   5        0.83       -0.23      1.88 o 
  -4  10   5        1.43        0.46      0.96 o 
  -3  10   5       12.96        5.46      1.50 o 
  -2  10   5       49.79       30.79      2.99 o 
  -1  10   5       25.69       17.13      3.76 o 
   0  10   5       23.70       20.83      2.46 o 
   1  10   5        9.53        8.61      1.90 o 
   2  10   5       55.76       56.63      4.14 o 
   3  10   5       31.04       27.72      4.77 o 
   4  10   5        7.37        6.91      3.89 o 
   5  10   5        5.86        8.37      3.37 o 
   6  10   5        5.91        2.52      2.81 o 
  -4  11   5        1.05        0.11      0.64 o 
  -3  11   5        0.29       -0.29      0.82 o 
  -2  11   5        3.49        2.10      1.20 o 
  -1  11   5        8.66        7.27      1.61 o 
   0  11   5        0.03        0.30      1.33 o 
   1  11   5        1.20        0.05      1.71 o 
   2  11   5       20.69       20.57      2.73 o 
   3  11   5        3.45        1.00      2.78 o 
   4  11   5        0.17       -0.35      3.57 o 
   5  11   5        5.78        4.57      3.13 o 
   6  11   5        3.24        1.05      2.93 o 
  -3  12   5        0.74        0.16      0.70 o 
  -2  12   5        1.70        0.70      0.97 o 
  -1  12   5        2.47        0.50      1.12 o 
   0  12   5        2.71        2.45      1.55 o 
   1  12   5        0.42        1.16      1.62 o 
   2  12   5        2.63        2.51      1.86 o 
   3  12   5        3.14       -0.29      3.19 o 
   4  12   5        1.59        2.11      3.37 o 
   5  12   5        0.32        1.99      4.19 o 
  -2  13   5        0.83        0.35      0.98 o 
  -1  13   5        2.67        2.54      1.32 o 
   0  13   5        2.24        2.17      1.51 o 
   1  13   5        0.88        2.20      1.96 o 
   2  13   5        5.84        8.21      2.40 o 
   3  13   5        8.98       11.39      3.86 o 
   4  13   5        3.71        4.13      3.45 o 
   5  13   5        0.86        2.96      4.24 o 
  -1  14   5        2.30        0.54      1.33 o 
   0  14   5        1.46        0.13      1.59 o 
   1  14   5        1.22        0.92      2.11 o 
   2  14   5        0.31       -0.35      3.54 o 
   3  14   5        1.11        3.60      3.78 o 
   4  14   5        0.49       -0.26      3.28 o 
  -2 -10   6        0.44        2.63      4.68 o 
  -1 -10   6        1.49        1.29      4.16 o 
   0 -10   6        1.09        4.48      4.42 o 
   1 -10   6        0.74       -0.12      4.63 o 
  -4  -9   6        0.49       -0.23      4.19 o 
  -3  -9   6        0.66        3.13      3.78 o 
  -2  -9   6        0.46        2.84      4.42 o 
  -1  -9   6        1.18        5.42      4.71 o 
   0  -9   6        2.92       -3.07      3.28 o 
   1  -9   6        0.60        0.23      4.01 o 
   2  -9   6        0.98        4.16      4.80 o 
  -5  -8   6        0.91        1.49      3.98 o 
  -4  -8   6        4.55        7.14      3.54 o 
  -3  -8   6        2.89       -0.03      2.96 o 
  -2  -8   6        4.35       10.57      4.33 o 
  -1  -8   6       13.11       13.76      4.80 o 
   0  -8   6        3.19        7.46      4.57 o 
   1  -8   6        2.45        5.88      4.19 o 
   2  -8   6        0.75        1.41      3.95 o 
   3  -8   6        0.69        0.47      3.95 o 
  -5  -7   6        2.10        1.43      4.80 o 
  -4  -7   6        1.20       -0.26      3.13 o 
  -3  -7   6       13.91       10.76      3.00 o 
  -2  -7   6       26.82       24.37      3.41 o 
  -1  -7   6        1.46        1.29      3.16 o 
   0  -7   6        8.72        3.28      3.69 o 
   1  -7   6       47.93       46.25      7.26 o 
   2  -7   6       11.97        9.34      4.51 o 
   3  -7   6        4.60        2.22      3.95 o 
   4  -7   6        0.11        0.67      4.01 o 
  -6  -6   6        0.55        3.04      4.39 o 
  -5  -6   6        3.78        5.91      4.13 o 
  -4  -6   6        0.47       -0.23      3.16 o 
  -3  -6   6        6.22        6.23      2.22 o 
  -2  -6   6        8.24        5.70      2.23 o 
  -1  -6   6       38.10       35.64      3.44 o 
   0  -6   6        1.54       -2.05      2.87 o 
   1  -6   6        5.64        2.58      3.02 o 
   2  -6   6        0.79       -0.51      1.99 o 
   3  -6   6        4.03        6.97      4.10 o 
   4  -6   6        0.61        3.69      4.01 o 
  -6  -5   6        0.61        2.49      4.51 o 
  -5  -5   6        4.32        2.55      4.57 o 
  -4  -5   6        2.41        2.49      3.66 o 
  -3  -5   6        1.51        0.54      1.89 o 
  -2  -5   6       44.44       42.50      3.91 o 
  -1  -5   6       50.48       41.35      3.46 o 
   0  -5   6        5.34        1.90      2.75 o 
   1  -5   6        1.17        7.98      2.26 o 
   2  -5   6        2.86        0.62      1.69 o 
   3  -5   6       15.40       12.49      2.87 o 
   4  -5   6        0.97        0.38      2.23 o 
   5  -5   6        2.72        3.92      3.98 o 
  -6  -4   6        0.56        2.99      4.63 o 
  -5  -4   6        0.97        0.26      3.42 o 
  -4  -4   6        8.84        7.17      4.48 o 
  -3  -4   6        4.62        2.99      2.24 o 
  -2  -4   6       24.40       20.54      2.76 o 
  -1  -4   6       42.14       44.59      5.23 o 
   0  -4   6        7.32        4.12      1.65 o 
   1  -4   6        5.27        6.51      1.91 o 
   2  -4   6       18.84       17.49      2.62 o 
   3  -4   6       46.43       42.79      4.19 o 
   4  -4   6       44.06       45.87      4.54 o 
   5  -4   6        2.63        1.11      2.36 o 
  -6  -3   6        2.06        3.86      4.39 o 
  -5  -3   6       49.59       49.91      7.85 o 
  -4  -3   6       65.53       58.99      7.58 o 
  -3  -3   6       13.31       10.14      3.78 o 
  -2  -3   6        7.13        2.57      2.15 o 
  -1  -3   6       44.92       42.70      3.47 o 
   0  -3   6      105.47      100.64      8.71 o 
   1  -3   6       79.85       66.90      4.39 o 
   2  -3   6        2.03        1.41      1.72 o 
   3  -3   6        5.07        4.48      2.01 o 
   4  -3   6       18.69       17.59      3.78 o 
   5  -3   6        2.03        0.94      2.54 o 
   6  -3   6        4.00        7.70      4.39 o 
  -6  -2   6       20.09       19.85      5.91 o 
  -5  -2   6        3.46       -0.06      3.45 o 
  -4  -2   6       30.55       38.32      6.12 o 
  -3  -2   6       88.61       97.02      5.78 o 
  -2  -2   6       25.38       20.87      2.77 o 
  -1  -2   6      157.98      167.75      6.82 o 
   0  -2   6       69.79       66.50      4.57 o 
   1  -2   6       56.84       48.69      3.59 o 
   2  -2   6       25.33       21.63      2.59 o 
   3  -2   6        2.53        2.98      1.93 o 
   4  -2   6       67.25       60.40      4.85 o 
   5  -2   6       59.66       56.37      5.03 o 
   6  -2   6        6.54        5.85      4.27 o 
  -7  -1   6        3.22        1.41      3.69 o 
  -6  -1   6        1.96        2.66      3.69 o 
  -5  -1   6       75.91       60.89      7.85 o 
  -4  -1   6       20.90       18.47      4.84 o 
  -3  -1   6      225.77      215.01     23.45 o 
  -2  -1   6       46.57       39.86      3.91 o 
  -1  -1   6      951.96      953.26     15.47 o 
   0  -1   6       24.68       18.74      2.10 o 
   1  -1   6       49.19       45.26      3.41 o 
   2  -1   6       24.72       25.35      4.98 o 
   3  -1   6        9.22       11.45      3.69 o 
   4  -1   6       12.52       10.72      2.88 o 
   5  -1   6        4.56        1.96      2.99 o 
   6  -1   6       24.12       27.17      5.15 o 
  -7   0   6        4.47        2.96      4.16 o 
  -6   0   6        3.85        4.07      3.60 o 
  -5   0   6       60.86       52.69      7.41 o 
  -4   0   6       13.26       12.47      3.01 o 
  -3   0   6        4.19        3.52      2.39 o 
  -2   0   6      165.90      184.18      7.65 o 
  -1   0   6      135.20      147.42      6.20 o 
   0   0   6       36.97       24.68      4.13 o 
   1   0   6      138.93      137.32      3.46 o 
   2   0   6      142.24      139.04      5.78 o 
   3   0   6        0.45        1.22      1.58 o 
   4   0   6       50.03       48.19      4.58 o 
   5   0   6      101.65      115.63      9.22 o 
   6   0   6        3.16       -1.17      2.87 o 
  -7   1   6        4.96        5.91      4.19 o 
  -6   1   6        0.47       -0.85      3.07 o 
  -5   1   6       29.54       31.21      5.97 o 
  -4   1   6      113.37      113.38      9.95 o 
  -3   1   6       78.25       74.10     10.57 o 
  -2   1   6       50.27       38.76      5.71 o 
  -1   1   6        9.41       10.45      3.22 o 
   0   1   6      400.87      352.48     14.72 o 
   1   1   6       35.21       32.75      2.94 o 
   2   1   6      138.51      126.12      7.14 o 
   3   1   6       32.36       36.78      3.20 o 
   4   1   6      102.88      101.09      5.39 o 
   5   1   6        5.86        3.19      2.90 o 
   6   1   6        1.47        2.78      3.25 o 
   7   1   6        2.52        7.05      4.48 o 
  -6   2   6       11.13       11.65      4.39 o 
  -5   2   6       55.67       52.02      7.35 o 
  -4   2   6       91.16       90.03     15.79 o 
  -3   2   6       10.82       11.83      4.45 o 
  -2   2   6       33.59       28.95      5.33 o 
  -1   2   6       45.82       44.26      5.62 o 
   0   2   6       23.03       22.39      4.07 o 
   1   2   6      159.94      143.38     11.83 o 
   2   2   6      176.01      182.03      4.92 o 
   3   2   6        9.57        6.28      1.33 o 
   4   2   6       43.57       43.03      3.65 o 
   5   2   6       77.39       72.22      7.61 o 
   6   2   6        9.81       12.35      3.92 o 
   7   2   6        7.07        9.78      3.98 o 
  -6   3   6       29.65       24.30      5.62 o 
  -5   3   6        4.11        4.89      3.13 o 
  -4   3   6       31.32       33.05      6.12 o 
  -3   3   6       28.18       27.28      5.47 o 
  -2   3   6       32.26       40.31      6.35 o 
  -1   3   6       15.86       16.51      4.42 o 
   0   3   6       79.18       85.13      7.64 o 
   1   3   6     1582.82     1683.27     21.63 o 
   2   3   6      160.82      169.38      6.50 o 
   3   3   6      393.58      425.28      7.03 o 
   4   3   6       60.53       60.75      3.88 o 
   5   3   6      172.33      190.57     11.53 o 
   6   3   6        0.43        0.76      3.07 o 
   7   3   6        3.71        4.24      3.95 o 
  -6   4   6        7.47        5.83      3.78 o 
  -5   4   6       52.57       56.47      7.87 o 
  -4   4   6       39.76       33.84      6.44 o 
  -3   4   6        2.30       -1.32      2.58 o 
  -2   4   6       43.21       49.65      6.94 o 
  -1   4   6      133.02      116.27      9.60 o 
   0   4   6       29.01       25.20      5.12 o 
   1   4   6     1914.00     2028.37     18.22 o 
   2   4   6      299.98      309.52      7.90 o 
   3   4   6      609.22      624.93     13.79 o 
   4   4   6       54.81       60.16      3.72 o 
   5   4   6       52.55       56.88      6.44 o 
   6   4   6       49.88       48.89      6.65 o 
   7   4   6        0.15        0.82      3.54 o 
  -6   5   6        2.83        4.13      3.37 o 
  -5   5   6       11.61       17.71      5.24 o 
  -4   5   6        2.08        1.81      3.25 o 
  -3   5   6       10.56       15.02      4.83 o 
  -2   5   6       10.04       11.42      4.07 o 
  -1   5   6       73.01       83.58      8.49 o 
   0   5   6      304.84      292.92      8.62 o 
   1   5   6       89.75       91.21      3.42 o 
   2   5   6        8.23        7.64      1.77 o 
   3   5   6       33.07       33.09      2.29 o 
   4   5   6       82.48       80.93      4.28 o 
   5   5   6      175.86      175.15      6.87 o 
   6   5   6        6.50        5.12      3.02 o 
   7   5   6        5.01        6.65      3.72 o 
  -5   6   6        4.68        2.69      3.78 o 
  -4   6   6       28.69       23.92      5.33 o 
  -3   6   6       91.24       74.97      8.34 o 
  -2   6   6       48.26       48.95      6.88 o 
  -1   6   6       27.04       24.71      5.06 o 
   0   6   6       57.67       54.82      4.21 o 
   1   6   6       59.48       54.39      3.33 o 
   2   6   6      119.87      136.55      4.23 o 
   3   6   6       62.16       71.04      3.22 o 
   4   6   6       13.45       10.09      1.84 o 
   5   6   6       16.98       13.90      2.41 o 
   6   6   6        3.15        2.05      3.22 o 
   7   6   6        1.71        4.07      3.45 o 
  -5   7   6        5.61        4.30      3.16 o 
  -4   7   6       10.61        8.05      3.51 o 
  -3   7   6       19.46       20.96      4.45 o 
  -2   7   6       43.82       45.43      6.18 o 
  -1   7   6      121.61      125.11      9.75 o 
   0   7   6       57.80       44.15      3.80 o 
   1   7   6        7.89        5.41      1.38 o 
   2   7   6      170.73      169.51     10.87 o 
   3   7   6       31.40       33.00      2.38 o 
   4   7   6        1.21        0.81      1.47 o 
   5   7   6       55.87       45.57      3.89 o 
   6   7   6        7.19        6.21      2.31 o 
   7   7   6        1.24        3.31      3.37 o 
  -5   8   6        2.58        0.97      2.43 o 
  -4   8   6       12.71        9.08      2.16 o 
  -3   8   6       10.74        9.30      2.30 o 
  -2   8   6        9.10        6.81      2.28 o 
  -1   8   6       23.20       20.45      3.25 o 
   0   8   6      103.40      116.42      8.94 o 
   1   8   6      133.69      146.57      6.60 o 
   2   8   6      165.15      185.48      5.89 o 
   3   8   6       20.20       21.41      2.29 o 
   4   8   6       14.05       12.35      2.32 o 
   5   8   6       30.49       31.33      3.82 o 
   6   8   6        2.14        1.49      4.00 o 
   7   8   6        1.35        5.42      3.89 o 
  -5   9   6        1.29        0.59      1.73 o 
  -4   9   6        6.97        7.13      1.74 o 
  -3   9   6       18.82       19.18      2.93 o 
  -2   9   6        1.02       -0.12      2.03 o 
  -1   9   6      159.62      153.49      7.97 o 
   0   9   6       49.63       49.64      3.99 o 
   1   9   6      378.60      382.54     31.48 o 
   2   9   6       51.82       53.99      4.54 o 
   3   9   6      351.94      361.08     12.76 o 
   4   9   6       42.81       36.37      3.23 o 
   5   9   6       17.80       14.79      2.69 o 
   6   9   6        0.59        1.46      1.88 o 
  -4  10   6        1.74        0.90      1.38 o 
  -3  10   6        0.99        0.57      1.47 o 
  -2  10   6       29.08       18.21      3.01 o 
  -1  10   6       52.47       42.13      4.35 o 
   0  10   6      176.31      191.88     14.04 o 
   1  10   6       66.28       70.47      4.56 o 
   2  10   6       86.56       97.35      5.94 o 
   3  10   6       35.82       36.04      5.04 o 
   4  10   6        5.97        3.16      3.54 o 
   5  10   6        6.13        4.01      2.72 o 
   6  10   6        3.04        3.28      3.04 o 
  -4  11   6        0.57        0.13      1.07 o 
  -3  11   6        1.81        1.37      1.37 o 
  -2  11   6        2.29        2.71      1.68 o 
  -1  11   6        1.95        1.10      1.83 o 
   0  11   6        1.48        3.01      1.82 o 
   1  11   6       12.71       10.72      2.29 o 
   2  11   6       18.96       18.27      3.13 o 
   3  11   6       22.52       24.91      4.68 o 
   4  11   6        8.87        9.34      3.54 o 
   5  11   6        0.61       -1.41      3.40 o 
   6  11   6        1.75        1.81      2.99 o 
  -3  12   6        0.88        0.08      1.25 o 
  -2  12   6        0.93        1.59      1.52 o 
  -1  12   6        1.18        2.27      1.88 o 
   0  12   6       13.84       13.74      2.40 o 
   1  12   6        2.49        3.86      2.12 o 
   2  12   6        3.86        0.14      2.16 o 
   3  12   6       11.88       11.59      4.01 o 
   4  12   6        2.69        4.65      3.34 o 
   5  12   6        0.61        1.93      3.75 o 
  -2  13   6        0.61        0.58      1.41 o 
  -1  13   6        0.71       -1.07      1.71 o 
   0  13   6        1.53        0.39      1.72 o 
   1  13   6        0.78        0.14      1.74 o 
   2  13   6        3.92        5.87      2.23 o 
   3  13   6        0.37       -0.73      2.96 o 
   4  13   6        1.87        1.64      3.31 o 
  -1  14   6        2.17        1.39      1.90 o 
   0  14   6        1.49       -0.44      1.91 o 
   1  14   6        1.16        4.23      2.49 o 
   2  14   6        2.91        4.33      3.22 o 
   3  14   6        0.03       -2.46      2.55 o 
   4  14   6        0.87       -0.26      3.16 o 
  -2 -10   7        3.85       13.61      6.29 o 
  -1 -10   7        0.39        2.17      5.39 o 
  -2  -9   7        0.43        5.42      4.63 o 
  -1  -9   7        2.97        4.51      4.74 o 
   0  -9   7        0.63       -0.23      4.30 o 
   1  -9   7        1.02       -2.40      4.16 o 
  -4  -8   7        2.56        2.46      3.83 o 
  -3  -8   7        1.84        0.64      3.69 o 
  -2  -8   7        2.33        2.99      3.48 o 
  -1  -8   7        4.23        1.70      3.95 o 
   0  -8   7        2.31        5.18      4.54 o 
   1  -8   7        4.47        7.67      4.63 o 
   2  -8   7        0.91        0.44      4.24 o 
  -5  -7   7        1.79        0.79      4.45 o 
  -4  -7   7        5.07        3.51      4.04 o 
  -3  -7   7       10.00        9.92      4.07 o 
  -2  -7   7        5.34        7.61      4.16 o 
  -1  -7   7        8.32       12.94      4.54 o 
   0  -7   7        4.78        1.70      3.37 o 
   1  -7   7        0.31        1.79      4.01 o 
   2  -7   7        1.39       -0.26      3.86 o 
   3  -7   7        2.86        0.44      4.13 o 
  -5  -6   7        0.90       -3.34      4.01 o 
  -4  -6   7        8.03        7.38      4.39 o 
  -3  -6   7       14.42       18.08      3.18 o 
  -2  -6   7        7.54        8.63      2.49 o 
  -1  -6   7       12.97        9.92      4.01 o 
   0  -6   7        9.10        8.17      4.19 o 
   1  -6   7        2.23        0.47      3.13 o 
   2  -6   7        0.66        0.61      3.51 o 
   3  -6   7       10.92       17.92      5.83 o 
   4  -6   7        1.81        4.30      4.45 o 
  -6  -5   7        2.23        0.00      4.63 o 
  -5  -5   7        4.34       -0.41      4.54 o 
  -4  -5   7        6.45       11.59      4.33 o 
  -3  -5   7        7.46        8.05      2.36 o 
  -2  -5   7       12.47       10.40      2.75 o 
  -1  -5   7       44.65       40.75      5.97 o 
   0  -5   7       11.04       12.62      3.83 o 
   1  -5   7        9.75        7.52      3.86 o 
   2  -5   7       18.70       18.05      3.16 o 
   3  -5   7       42.67       41.58      4.48 o 
   4  -5   7       19.34       15.42      3.25 o 
  -6  -4   7        0.58        4.74      4.83 o 
  -5  -4   7        0.73        4.13      4.51 o 
  -4  -4   7        0.25       -0.59      4.33 o 
  -3  -4   7        0.63       -0.11      3.23 o 
  -2  -4   7        2.09        2.14      2.05 o 
  -1  -4   7        8.57        7.95      2.15 o 
   0  -4   7        2.32        4.71      3.25 o 
   1  -4   7       13.02       15.79      6.24 o 
   2  -4   7       14.54       13.97      2.70 o 
   3  -4   7       13.14       11.11      2.80 o 
   4  -4   7        1.73        1.39      2.53 o 
   5  -4   7        4.53        6.97      3.01 o 
  -6  -3   7        9.37       13.99      5.91 o 
  -5  -3   7       13.32       16.33      5.33 o 
  -4  -3   7       28.36       21.98      5.30 o 
  -3  -3   7       16.49       12.88      2.70 o 
  -2  -3   7        2.20        0.36      2.00 o 
  -1  -3   7       26.56       29.20      3.31 o 
   0  -3   7       17.43       15.08      3.75 o 
   1  -3   7        0.19       -0.51      1.84 o 
   2  -3   7        5.93        6.36      2.27 o 
   3  -3   7        1.98        4.80      2.35 o 
   4  -3   7        1.24        2.86      2.19 o 
   5  -3   7        1.54       -0.77      2.10 o 
  -6  -2   7        0.53        2.99      4.57 o 
  -5  -2   7        7.43        7.82      4.42 o 
  -4  -2   7        6.76        2.17      3.81 o 
  -3  -2   7       47.98       49.89      6.34 o 
  -2  -2   7        7.83        3.64      2.06 o 
  -1  -2   7       39.03       37.80      3.49 o 
   0  -2   7       27.23       25.55      2.77 o 
   1  -2   7       10.83        9.42      2.07 o 
   2  -2   7       24.78       22.29      2.98 o 
   3  -2   7       12.44       11.08      2.70 o 
   4  -2   7        5.70        2.70      2.01 o 
   5  -2   7        2.17        3.86      2.37 o 
   6  -2   7        1.17        5.21      4.01 o 
  -6  -1   7        2.61        4.63      3.89 o 
  -5  -1   7        0.49        0.23      3.04 o 
  -4  -1   7       31.27       34.39      4.74 o 
  -3  -1   7       13.60       11.59      2.70 o 
  -2  -1   7       37.44       40.88      3.96 o 
  -1  -1   7       31.57       30.97      3.19 o 
   0  -1   7       18.92       14.69      2.20 o 
   1  -1   7       28.06       27.12      3.15 o 
   2  -1   7        4.83        2.48      1.67 o 
   3  -1   7       12.79       11.97      2.49 o 
   4  -1   7       21.00       22.40      3.36 o 
   5  -1   7        2.64       -0.56      3.34 o 
   6  -1   7        0.71        3.04      3.22 o 
  -6   0   7        0.40       -1.08      3.25 o 
  -5   0   7        3.68        4.68      3.78 o 
  -4   0   7       52.81       57.34      5.72 o 
  -3   0   7       58.42       59.46      6.59 o 
  -2   0   7        3.38        5.62      2.22 o 
  -1   0   7        4.24        4.42      2.02 o 
   0   0   7      121.30      125.61      5.56 o 
   1   0   7       23.46       22.44      1.82 o 
   2   0   7        7.14        5.50      1.91 o 
   3   0   7        3.39        5.22      2.21 o 
   4   0   7       33.53       34.24      3.78 o 
   5   0   7        4.54        4.86      2.87 o 
   6   0   7        2.53        5.42      3.25 o 
  -6   1   7        1.49        0.35      3.07 o 
  -5   1   7        3.16        1.49      3.83 o 
  -4   1   7        4.02        0.84      2.35 o 
  -3   1   7        5.67        4.34      2.41 o 
  -2   1   7        9.84       11.50      4.01 o 
  -1   1   7       69.33       67.50      7.49 o 
   0   1   7       24.22       17.24      4.16 o 
   1   1   7       24.81       23.73      4.23 o 
   2   1   7      104.67      107.89      6.63 o 
   3   1   7       19.44       16.59      2.67 o 
   4   1   7        5.41        6.19      2.18 o 
   5   1   7        1.19        3.28      2.75 o 
   6   1   7        5.03        4.86      3.02 o 
  -6   2   7        1.90        2.14      3.25 o 
  -5   2   7        1.11        2.11      3.45 o 
  -4   2   7       18.54       20.27      4.55 o 
  -3   2   7        6.60        6.88      4.07 o 
  -2   2   7       45.62       44.79      6.50 o 
  -1   2   7       52.69       39.96      5.94 o 
   0   2   7       15.90       23.36      4.33 o 
   1   2   7       16.82       14.54      2.46 o 
   2   2   7       32.59       34.62      2.32 o 
   3   2   7       62.68       57.74      7.39 o 
   4   2   7       20.07       26.36      3.33 o 
   5   2   7       18.14       14.72      4.30 o 
   6   2   7        2.66        2.14      3.34 o 
  -6   3   7        1.82        2.93      3.40 o 
  -5   3   7        9.29        5.53      3.66 o 
  -4   3   7       28.29       40.81      7.58 o 
  -3   3   7       17.68       31.76      6.56 o 
  -2   3   7       33.78       36.27      6.21 o 
  -1   3   7       78.51       65.81      7.85 o 
   0   3   7       10.77        7.44      3.10 o 
   1   3   7      121.06      115.32      5.40 o 
   2   3   7      162.46      169.70      4.91 o 
   3   3   7       51.44       54.41      2.69 o 
   4   3   7      110.78      118.54      5.80 o 
   5   3   7        0.91        0.94      2.43 o 
   6   3   7        4.59        6.12      3.28 o 
   7   3   7        6.78        4.13      3.89 o 
  -6   4   7        1.03        3.57      2.84 o 
  -5   4   7        3.72        8.31      4.98 o 
  -4   4   7       22.11       25.56      6.15 o 
  -3   4   7       22.48       22.80      5.80 o 
  -2   4   7       14.38       15.60      5.01 o 
  -1   4   7        6.98        7.20      3.54 o 
   0   4   7      350.19      392.70     18.06 o 
   1   4   7      295.82      300.11      6.54 o 
   2   4   7      434.23      478.56     12.65 o 
   3   4   7       38.50       34.58      2.34 o 
   4   4   7       65.14       55.03      5.71 o 
   5   4   7       17.24       15.31      3.72 o 
   6   4   7        1.64       -0.03      2.49 o 
   7   4   7        4.07        4.07      3.57 o 
  -6   5   7        0.16        0.23      2.43 o 
  -5   5   7        1.11        2.90      4.27 o 
  -4   5   7       50.86       63.26      8.69 o 
  -3   5   7       34.62       38.06      7.11 o 
  -2   5   7       26.30       23.07      5.59 o 
  -1   5   7        4.53        5.83      3.31 o 
   0   5   7       40.26       39.64      6.65 o 
   1   5   7       19.05       21.24      2.05 o 
   2   5   7        5.54        6.13      1.41 o 
   3   5   7       42.46       43.24      2.63 o 
   4   5   7       35.01       28.52      2.90 o 
   5   5   7       18.49       17.97      4.19 o 
   6   5   7        8.62        3.51      3.07 o 
   7   5   7        9.91       10.89      4.77 o 
  -5   6   7        3.04        3.28      4.13 o 
  -4   6   7       10.09       14.75      5.36 o 
  -3   6   7        7.58        9.84      4.92 o 
  -2   6   7        6.37       10.25      4.60 o 
  -1   6   7       36.92       45.49      6.76 o 
   0   6   7        4.40        3.70      2.75 o 
   1   6   7       20.91       16.12      1.96 o 
   2   6   7       79.65       76.49      5.39 o 
   3   6   7       14.38       16.86      1.92 o 
   4   6   7       34.41       41.86      3.40 o 
   5   6   7        3.69        5.59      2.90 o 
   6   6   7        0.78        4.13      2.93 o 
   7   6   7        1.70        1.90      3.31 o 
  -5   7   7        0.81        0.59      3.40 o 
  -4   7   7       21.16       26.11      6.12 o 
  -3   7   7        0.39        1.79      3.95 o 
  -2   7   7       16.92       28.54      6.03 o 
  -1   7   7       41.04       54.39      7.73 o 
   0   7   7       79.13       81.66      5.35 o 
   1   7   7        9.42        5.40      1.52 o 
   2   7   7       15.10       12.15      1.71 o 
   3   7   7       14.74       15.34      1.91 o 
   4   7   7       26.98       28.18      2.98 o 
   5   7   7       29.70       27.65      3.09 o 
   6   7   7        2.47        3.60      3.07 o 
  -5   8   7        2.32        1.08      3.25 o 
  -4   8   7        0.67        0.59      3.42 o 
  -3   8   7       22.49       15.11      4.68 o 
  -2   8   7        5.72        2.34      3.34 o 
  -1   8   7       66.05       56.03      7.58 o 
   0   8   7        0.39        2.11      2.07 o 
   1   8   7        7.62        6.52      2.33 o 
   2   8   7       83.58       76.52      3.60 o 
   3   8   7       28.85       27.85      2.83 o 
   4   8   7       78.94       73.90      4.42 o 
   5   8   7       15.98       10.27      2.10 o 
   6   8   7        4.77        3.25      2.99 o 
  -4   9   7        8.05        4.27      3.19 o 
  -3   9   7        5.47        4.45      2.96 o 
  -2   9   7       79.61       69.52      7.93 o 
  -1   9   7        9.33        7.46      3.86 o 
   0   9   7      208.97      261.56     12.66 o 
   1   9   7       60.74       68.49      5.20 o 
   2   9   7      380.97      431.06     16.35 o 
   3   9   7       62.96       69.58      3.69 o 
   4   9   7       49.63       44.71      3.65 o 
   5   9   7        2.04        6.40      2.13 o 
   6   9   7        6.26        3.62      2.13 o 
  -4  10   7        0.02       -1.70      2.14 o 
  -3  10   7        8.32        9.06      2.29 o 
  -2  10   7       35.62       28.18      5.33 o 
  -1  10   7       78.48       66.89      7.67 o 
   0  10   7       89.16       99.04     10.90 o 
   1  10   7      179.72      198.50     15.65 o 
   2  10   7       90.86       93.70      5.98 o 
   3  10   7       40.73       35.42      5.12 o 
   4  10   7        4.61        5.21      3.28 o 
   5  10   7        7.47        8.11      4.10 o 
   6  10   7        4.64        3.19      3.02 o 
  -3  11   7        0.40        1.14      1.61 o 
  -2  11   7        9.49        4.49      2.47 o 
  -1  11   7       10.05        6.54      2.61 o 
   0  11   7        4.89        5.79      2.53 o 
   1  11   7        2.43        0.29      2.10 o 
   2  11   7        1.29        1.20      2.19 o 
   3  11   7       17.82       18.74      4.10 o 
   4  11   7        0.30        0.61      2.96 o 
   5  11   7        0.99        0.76      3.42 o 
  -3  12   7        0.22        0.42      1.33 o 
  -2  12   7        1.72        3.58      1.86 o 
  -1  12   7        1.38        1.20      2.17 o 
   0  12   7        4.47        2.32      1.92 o 
   1  12   7        1.85        0.35      2.38 o 
   2  12   7        3.52        3.54      2.29 o 
   3  12   7        2.49        1.64      2.90 o 
   4  12   7        1.77        1.96      2.99 o 
   5  12   7        0.65        0.15      3.48 o 
  -2  13   7        1.15       -0.31      1.88 o 
  -1  13   7        4.58        5.57      2.53 o 
   0  13   7        2.62        1.49      1.85 o 
   1  13   7        0.63        0.96      2.65 o 
   2  13   7        2.29        3.24      2.87 o 
   3  13   7        6.14        4.95      3.48 o 
   4  13   7        0.99        0.23      3.07 o 
  -1  14   7        0.31        1.23      2.42 o 
   0  14   7        0.08       -1.48      2.04 o 
   1  14   7        1.25        2.21      2.22 o 
   2  14   7        0.89        0.44      3.22 o 
   3  14   7        5.33        8.23      4.19 o 
  -2  -9   8        7.39        7.32      5.09 o 
  -1  -9   8        1.72        5.27      5.06 o 
   0  -9   8        4.21        8.84      5.68 o 
  -2  -8   8        5.99       16.07      5.21 o 
  -1  -8   8        4.76        4.33      4.30 o 
   0  -8   8        0.43        4.04      4.65 o 
   1  -8   8        2.47        3.04      4.92 o 
  -4  -7   8        0.14       -1.64      4.10 o 
  -2  -7   8        1.74       -0.06      3.98 o 
  -1  -7   8        6.25        8.08      4.54 o 
   0  -7   8        7.88       10.19      4.77 o 
   1  -7   8        4.86        3.16      4.42 o 
   2  -7   8        2.33        3.16      4.83 o 
   3  -7   8        0.99        3.22      4.89 o 
  -5  -6   8        0.05       -2.49      4.16 o 
  -4  -6   8        0.37        0.29      4.63 o 
  -3  -6   8        2.42        3.01      2.51 o 
  -2  -6   8        2.65        5.01      3.83 o 
  -1  -6   8       11.66       15.69      4.77 o 
   0  -6   8        4.91        1.87      4.01 o 
   1  -6   8        4.97        4.98      4.13 o 
   2  -6   8        6.35        4.39      4.39 o 
   3  -6   8        1.95        3.92      4.57 o 
  -5  -5   8        7.06       12.06      6.00 o 
  -4  -5   8        0.95        2.93      4.77 o 
  -3  -5   8        1.96        4.17      2.58 o 
  -2  -5   8       37.56       37.23      4.14 o 
  -1  -5   8        4.09       -0.56      2.99 o 
   0  -5   8       33.03       32.96      5.80 o 
   1  -5   8       35.00       37.70      6.79 o 
   2  -5   8       80.13       78.75      5.64 o 
   3  -5   8       11.73       18.79      3.31 o 
   4  -5   8        9.70       17.08      3.63 o 
  -5  -4   8        1.76        5.91      5.27 o 
  -4  -4   8        4.02        9.46      4.92 o 
  -3  -4   8        1.52        3.17      2.45 o 
  -2  -4   8       16.41       14.56      3.02 o 
  -1  -4   8        7.98        8.02      3.95 o 
   0  -4   8       27.39       27.40      5.62 o 
   1  -4   8        8.86        6.59      3.72 o 
   2  -4   8       54.24       60.94      5.15 o 
   3  -4   8        2.20        4.60      4.32 o 
   4  -4   8       25.56       30.11      4.39 o 
  -6  -3   8        2.01        4.92      5.15 o 
  -5  -3   8        5.90        7.32      4.92 o 
  -4  -3   8        6.85        1.58      3.81 o 
  -3  -3   8       10.43       14.75      3.19 o 
  -2  -3   8       19.52       18.89      3.56 o 
  -1  -3   8      116.61      107.38      7.52 o 
   0  -3   8       97.59       76.93      7.90 o 
   1  -3   8       10.71        7.08      2.80 o 
   2  -3   8        3.14        1.02      1.86 o 
   3  -3   8        7.71        8.26      2.90 o 
   4  -3   8       12.77        8.91      2.87 o 
   5  -3   8       27.16       36.36      6.60 o 
  -6  -2   8        0.72        0.35      4.10 o 
  -5  -2   8        1.99        3.13      3.81 o 
  -4  -2   8        5.12        4.57      4.48 o 
  -3  -2   8       14.93       14.89      3.01 o 
  -2  -2   8       10.09       12.00      3.70 o 
  -1  -2   8       32.92       29.56      3.33 o 
   0  -2   8        0.08       -0.35      2.75 o 
   1  -2   8        9.52        8.17      2.44 o 
   2  -2   8        3.29        1.96      2.09 o 
   3  -2   8       41.42       41.51      4.25 o 
   4  -2   8       25.80       23.77      3.82 o 
   5  -2   8        0.40        1.65      2.51 o 
  -6  -1   8        0.90        2.05      4.33 o 
  -5  -1   8        2.39        4.51      4.22 o 
  -4  -1   8       19.59       21.05      4.39 o 
  -3  -1   8       20.43        9.77      5.36 o 
  -2  -1   8        2.64        4.38      2.32 o 
  -1  -1   8       26.72       30.85      3.37 o 
   0  -1   8       14.19       12.53      2.34 o 
   1  -1   8        1.51        1.65      2.13 o 
   2  -1   8        2.31        1.42      1.77 o 
   3  -1   8        6.06        4.48      2.11 o 
   4  -1   8        1.03       -0.06      2.07 o 
   5  -1   8        6.52       12.27      4.77 o 
   6  -1   8        2.87        5.68      3.63 o 
  -6   0   8        5.32        4.45      3.72 o 
  -5   0   8        4.46        0.76      3.63 o 
  -4   0   8        5.73        6.95      2.79 o 
  -3   0   8       29.23       30.31      5.84 o 
  -2   0   8       34.97       35.51      4.33 o 
  -1   0   8       25.77       19.32      3.13 o 
   0   0   8      125.86      126.56      9.48 o 
   1   0   8       77.92       77.87      4.96 o 
   2   0   8        1.83        0.99      1.70 o 
   3   0   8       13.95       21.04      5.08 o 
   4   0   8       75.53       78.61      5.69 o 
   5   0   8       24.23       26.32      5.71 o 
   6   0   8        1.34        1.73      3.19 o 
  -6   1   8        3.20        2.17      3.48 o 
  -5   1   8        0.73        1.52      4.01 o 
  -4   1   8        5.20        3.42      2.66 o 
  -3   1   8        3.25        3.78      2.51 o 
  -2   1   8       18.82       19.20      4.95 o 
  -1   1   8        6.84        1.87      2.87 o 
   0   1   8       36.29       35.33      5.65 o 
   1   1   8       10.94        9.83      2.26 o 
   2   1   8       15.04       12.74      2.42 o 
   3   1   8        0.90        0.72      1.96 o 
   4   1   8       17.08       23.99      3.45 o 
   5   1   8       15.56       23.54      5.24 o 
   6   1   8        0.75        0.15      2.69 o 
  -6   2   8        0.15       -1.52      3.10 o 
  -5   2   8       22.25       18.24      5.12 o 
  -4   2   8       15.97       18.24      6.86 o 
  -3   2   8        0.88        1.90      4.04 o 
  -2   2   8       19.79       25.88      5.88 o 
  -1   2   8       81.53      106.35     10.25 o 
   0   2   8       48.82       43.30      6.35 o 
   1   2   8        5.16        2.56      1.90 o 
   2   2   8       40.63       43.41      3.72 o 
   3   2   8        0.61        0.27      1.83 o 
   4   2   8       15.86       15.10      2.89 o 
   5   2   8        0.09        1.26      2.75 o 
   6   2   8        4.95       10.10      4.48 o 
  -6   3   8        1.57        0.67      2.99 o 
  -5   3   8       15.59        9.89      4.07 o 
  -4   3   8       26.04       39.67      7.79 o 
  -3   3   8       12.85       14.46      5.68 o 
  -2   3   8       19.14       17.36      5.06 o 
  -1   3   8       61.51       55.68      7.55 o 
   0   3   8       83.33       80.18      8.66 o 
   1   3   8      117.01      107.63      5.90 o 
   2   3   8        1.42        0.56      1.06 o 
   3   3   8       32.80       29.57      3.45 o 
   4   3   8        3.97        1.22      3.97 o 
   5   3   8        3.77        0.82      3.28 o 
   6   3   8        8.27        9.19      3.63 o 
  -6   4   8        8.36        7.70      3.57 o 
  -5   4   8       14.70       18.15      6.15 o 
  -4   4   8       20.89       34.28      7.64 o 
  -3   4   8        9.64        4.65      4.01 o 
  -2   4   8        9.48        9.16      4.54 o 
  -1   4   8       18.60       17.74      5.06 o 
   0   4   8       34.95       34.81      5.97 o 
   1   4   8       65.69       79.46      6.06 o 
   2   4   8        2.25        0.80      1.22 o 
   3   4   8       30.57       28.43      3.26 o 
   4   4   8        3.04        2.55      2.08 o 
   5   4   8       16.39       17.65      4.51 o 
   6   4   8        6.09        6.06      3.45 o 
  -6   5   8        4.18        1.55      2.52 o 
  -5   5   8        0.33        2.87      4.98 o 
  -4   5   8        9.93       13.00      5.18 o 
  -3   5   8       13.61       20.55      5.65 o 
  -2   5   8       14.26       14.64      5.47 o 
  -1   5   8        3.24        1.61      3.16 o 
   0   5   8       32.57       35.39      6.67 o 
   1   5   8       23.24       26.17      2.40 o 
   2   5   8        1.98        1.40      1.18 o 
   3   5   8       14.55       12.75      1.77 o 
   4   5   8       53.80       56.44      6.12 o 
   5   5   8       11.58       11.77      3.57 o 
   6   5   8        1.84       -0.85      3.19 o 
  -5   6   8        0.77        3.37      3.83 o 
  -4   6   8       35.07       38.96      7.79 o 
  -3   6   8       47.34       58.14      8.69 o 
  -2   6   8       24.07       32.70      6.73 o 
  -1   6   8       37.00       38.00      6.62 o 
   0   6   8       32.10       34.51      6.62 o 
   1   6   8       72.38       73.59      3.68 o 
   2   6   8       53.15       49.03      2.91 o 
   3   6   8       10.80       12.06      1.81 o 
   4   6   8       33.23       33.50      3.20 o 
   5   6   8       20.72       22.57      4.42 o 
   6   6   8        1.66        3.95      3.16 o 
  -5   7   8        0.98       -0.29      4.01 o 
  -4   7   8        4.22        5.53      4.45 o 
  -3   7   8        7.20        7.32      4.24 o 
  -2   7   8        3.42       -0.82      3.95 o 
  -1   7   8        5.31        0.00      3.31 o 
   0   7   8       26.32       25.70      5.42 o 
   1   7   8       23.66       23.49      2.34 o 
   2   7   8       15.57       18.71      2.08 o 
   3   7   8        3.19        0.97      1.41 o 
   4   7   8        5.07        2.52      1.72 o 
   5   7   8        7.65        7.87      2.96 o 
   6   7   8        1.71        4.07      3.02 o 
  -5   8   8        1.11        0.47      3.92 o 
  -4   8   8        3.83        7.61      4.80 o 
  -3   8   8        8.72        9.37      5.06 o 
  -2   8   8        2.35        1.14      4.01 o 
  -1   8   8        7.21        4.57      4.54 o 
   0   8   8        8.92        8.80      5.65 o 
   1   8   8        9.88       10.87      2.62 o 
   2   8   8       67.89       70.73      4.12 o 
   3   8   8        8.34        7.91      1.79 o 
   4   8   8        0.43        1.47      1.71 o 
   5   8   8        4.82        3.25      2.42 o 
   6   8   8        0.72        1.23      3.07 o 
  -4   9   8        7.58        3.45      3.95 o 
  -3   9   8       13.79        9.98      4.74 o 
  -2   9   8       30.72       39.69      7.38 o 
  -1   9   8       63.22       71.63      9.51 o 
   0   9   8       13.36       21.45      4.16 o 
   1   9   8      118.52      117.76      9.95 o 
   2   9   8       36.35       36.51      4.02 o 
   3   9   8      141.68      148.86      7.96 o 
   4   9   8        9.30        7.53      2.16 o 
   5   9   8       10.10        8.32      2.41 o 
   6   9   8        0.49        0.56      2.61 o 
  -4  10   8        1.05       -0.12      3.04 o 
  -3  10   8        2.59        0.12      3.75 o 
  -2  10   8       14.91       16.33      5.21 o 
  -1  10   8       32.79       36.45      7.17 o 
   0  10   8      128.60      158.05     10.82 o 
   1  10   8       24.68       29.52      3.96 o 
   2  10   8       28.02       23.64      5.59 o 
   3  10   8       29.45       25.09      4.24 o 
   4  10   8       21.45       19.09      3.83 o 
   5  10   8        4.99        6.73      3.66 o 
   6  10   8        0.56       -2.46      3.60 o 
  -3  11   8        0.50       -1.55      2.49 o 
  -2  11   8        2.61        4.42      3.86 o 
  -1  11   8        0.33        2.66      3.48 o 
   0  11   8        0.84       -0.75      2.55 o 
   1  11   8       10.14       11.03      3.04 o 
   2  11   8        0.91        0.72      2.17 o 
   3  11   8        4.90        6.06      2.84 o 
   4  11   8        4.39        3.16      2.96 o 
   5  11   8        1.90        0.79      3.28 o 
  -3  12   8        0.27        0.94      2.55 o 
  -2  12   8        0.18       -1.41      2.81 o 
  -1  12   8        0.39        1.17      3.31 o 
   0  12   8       12.86       12.51      3.48 o 
   1  12   8       13.06       11.09      3.33 o 
   2  12   8        0.65        0.72      2.39 o 
   3  12   8        3.70        3.19      2.90 o 
   4  12   8        0.70        1.58      2.84 o 
   5  12   8        0.17        0.35      2.99 o 
  -2  13   8        0.96        1.49      3.19 o 
  -1  13   8        0.12        1.58      3.54 o 
   0  13   8        0.98        0.14      2.72 o 
   1  13   8        0.00       -0.33      2.56 o 
   2  13   8        4.23        4.59      2.85 o 
   3  13   8        1.47        0.29      2.99 o 
   4  13   8        0.64        1.38      3.10 o 
   0  14   8        0.82       -0.95      2.78 o 
   1  14   8        0.35        2.73      2.92 o 
   2  14   8        3.78        6.53      3.78 o 
   3  14   8        0.61        1.17      3.37 o 
  -2  -8   9        1.87        3.10      4.13 o 
  -1  -8   9        1.62        2.05      4.24 o 
   0  -8   9        2.41        3.72      5.09 o 
  -2  -7   9        0.26        1.99      4.57 o 
  -1  -7   9        0.27       -1.02      4.16 o 
   0  -7   9        1.01        0.18      4.10 o 
   1  -7   9        2.68        5.71      5.09 o 
   2  -7   9        1.02       -3.81      4.33 o 
  -4  -6   9        0.04        2.93      5.44 o 
  -3  -6   9        2.49        4.89      4.19 o 
  -2  -6   9        4.66        7.05      3.92 o 
  -1  -6   9        1.88        0.29      3.86 o 
   0  -6   9        2.08        3.04      4.30 o 
   1  -6   9        6.17        8.31      4.71 o 
   2  -6   9        4.40        3.45      4.80 o 
   3  -6   9        6.61       14.14      6.15 o 
  -5  -5   9        3.97        1.76      4.68 o 
  -4  -5   9        5.24        1.26      4.80 o 
  -3  -5   9        1.33        3.86      2.72 o 
  -2  -5   9        6.18        3.54      3.78 o 
  -1  -5   9       22.31       23.62      5.97 o 
   0  -5   9        2.21        0.70      3.72 o 
   1  -5   9       25.33       34.72      6.94 o 
   2  -5   9       17.07       20.05      3.42 o 
   3  -5   9       35.12       37.36      4.85 o 
  -5  -4   9        0.16       -2.34      5.62 o 
  -4  -4   9       13.74       22.04      6.00 o 
  -3  -4   9        7.59       10.60      3.85 o 
  -2  -4   9        4.98        7.05      3.98 o 
  -1  -4   9       71.16       60.39      7.90 o 
   0  -4   9        3.12        0.32      3.98 o 
   1  -4   9      111.56      107.40     10.54 o 
   2  -4   9        9.10       11.36      3.00 o 
   3  -4   9       57.89       60.30      9.94 o 
   4  -4   9        2.38        2.72      2.61 o 
  -5  -3   9       17.76       18.03      6.24 o 
  -4  -3   9        3.94        2.93      4.92 o 
  -3  -3   9        6.38        3.88      2.95 o 
  -2  -3   9        4.35        6.08      3.06 o 
  -1  -3   9       16.05       11.27      4.07 o 
   0  -3   9       40.12       42.07      6.62 o 
   1  -3   9       39.31       39.90      6.91 o 
   2  -3   9       22.12       21.09      4.41 o 
   3  -3   9        0.18        0.69      2.19 o 
   4  -3   9       11.19       15.53      3.33 o 
  -5  -2   9        9.97        7.82      4.89 o 
  -4  -2   9        3.42        3.22      4.60 o 
  -3  -2   9        3.44        3.22      2.59 o 
  -2  -2   9        1.12        2.28      2.44 o 
  -1  -2   9        2.44        2.61      3.48 o 
   0  -2   9        5.79       10.54      4.54 o 
   1  -2   9        3.04        6.15      3.72 o 
   2  -2   9        3.50        4.39      2.60 o 
   3  -2   9       10.23        9.45      3.07 o 
   4  -2   9       17.47       15.54      3.46 o 
   5  -2   9        3.38        0.20      3.16 o 
  -6  -1   9        1.24       16.36      5.85 o 
  -5  -1   9        0.23       -0.61      4.22 o 
  -4  -1   9        5.36        6.33      3.70 o 
  -3  -1   9        4.59        3.53      2.76 o 
  -2  -1   9       34.27       29.15      5.06 o 
  -1  -1   9        8.97        6.78      2.36 o 
   0  -1   9       11.84       13.90      4.51 o 
   1  -1   9       10.12       11.12      2.57 o 
   2  -1   9        4.06        6.09      2.56 o 
   3  -1   9        9.38        5.88      2.50 o 
   4  -1   9        8.71        8.05      2.89 o 
   5  -1   9        0.37        0.64      4.24 o 
  -6   0   9        1.04        3.86      3.86 o 
  -5   0   9        0.33       -2.87      3.66 o 
  -4   0   9       12.76       16.34      3.61 o 
  -3   0   9        7.01        6.03      3.05 o 
  -2   0   9       29.22       30.27      4.33 o 
  -1   0   9        7.23        4.18      3.47 o 
   0   0   9       26.44       27.14      5.27 o 
   1   0   9       72.17       62.88      4.98 o 
   2   0   9        0.91        1.84      2.17 o 
   3   0   9       52.58       52.62      4.70 o 
   4   0   9        1.73        2.55      2.45 o 
   5   0   9        2.28        5.33      4.30 o 
  -6   1   9        0.44       -1.05      3.31 o 
  -5   1   9        1.25        4.36      4.22 o 
  -4   1   9        5.20        3.03      3.17 o 
  -3   1   9       23.30       28.47      8.24 o 
  -2   1   9       18.37       18.18      3.43 o 
  -1   1   9      207.47      252.28     16.22 o 
   0   1   9       64.42       51.76      7.32 o 
   1   1   9      404.04      366.47     10.95 o 
   2   1   9       45.59       38.36      3.93 o 
   3   1   9       85.67       77.00      5.46 o 
   4   1   9       18.68       20.10      3.52 o 
   5   1   9        9.97        7.20      4.30 o 
   6   1   9        0.29       -1.35      3.10 o 
  -6   2   9        0.00        1.35      3.42 o 
  -5   2   9        6.97        3.37      3.83 o 
  -4   2   9       29.81       27.04      5.91 o 
  -3   2   9       39.23       41.45      7.73 o 
  -2   2   9       28.57       33.72      6.94 o 
  -1   2   9      253.54      258.16     16.25 o 
   0   2   9       67.75       61.91      8.08 o 
   1   2   9      237.60      215.24     13.69 o 
   2   2   9       17.80       18.54      2.93 o 
   3   2   9       24.05       19.63      3.22 o 
   4   2   9        2.36        0.23      2.55 o 
   5   2   9        4.18        5.21      3.40 o 
   6   2   9        1.49        0.73      3.89 o 
  -6   3   9        0.40        2.37      3.40 o 
  -5   3   9        1.53        2.22      3.51 o 
  -4   3   9       27.89       36.15      7.58 o 
  -3   3   9       72.58       87.35     11.09 o 
  -2   3   9        2.99        1.41      3.60 o 
  -1   3   9       40.95       37.50      6.79 o 
   0   3   9       10.44       15.51      4.51 o 
   1   3   9        9.92       12.75      2.55 o 
   2   3   9        6.85        7.84      2.52 o 
   3   3   9       13.30       13.33      2.77 o 
   4   3   9       24.90       30.46      3.87 o 
   5   3   9        1.96       -0.26      3.16 o 
   6   3   9        0.18        1.58      3.19 o 
  -5   4   9        0.08       -1.35      2.81 o 
  -4   4   9        7.55       14.17      6.41 o 
  -3   4   9       14.67       19.29      6.18 o 
  -2   4   9        3.74        2.20      3.48 o 
  -1   4   9       11.09       11.89      4.77 o 
   0   4   9       17.01       10.98      4.89 o 
   1   4   9        7.88        9.30      2.49 o 
   2   4   9       59.07       73.82      3.67 o 
   3   4   9        7.03        2.45      2.21 o 
   4   4   9        4.31        2.54      2.52 o 
   5   4   9        2.76        1.67      2.96 o 
   6   4   9        0.96        3.66      3.25 o 
  -5   5   9        0.12        0.59      4.54 o 
  -4   5   9        2.15        3.40      4.89 o 
  -3   5   9        4.45        5.33      4.45 o 
  -2   5   9        5.88        4.51      4.27 o 
  -1   5   9       21.53       20.14      6.00 o 
   0   5   9        8.33       17.18      5.04 o 
   1   5   9        2.27        2.28      2.15 o 
   2   5   9       10.29        9.33      1.74 o 
   3   5   9        0.82        0.94      2.14 o 
   4   5   9        1.84        0.82      2.40 o 
   5   5   9        3.92        4.13      3.28 o 
   6   5   9        8.72       11.21      4.48 o 
  -5   6   9        1.15        4.54      5.30 o 
  -4   6   9        1.33        4.19      5.09 o 
  -3   6   9        1.60        0.41      4.45 o 
  -2   6   9        6.54        0.50      4.83 o 
  -1   6   9        5.23        8.02      4.98 o 
   0   6   9        4.52        0.91      3.40 o 
   1   6   9        2.93        3.16      1.37 o 
   2   6   9        0.92        1.95      1.44 o 
   3   6   9        7.00        5.98      1.61 o 
   4   6   9        7.82        5.39      2.78 o 
   5   6   9        8.22        8.87      3.37 o 
   6   6   9       10.63       11.04      3.92 o 
  -5   7   9        2.55        5.30      4.68 o 
  -4   7   9        6.19        9.78      5.06 o 
  -3   7   9        7.77       15.54      5.53 o 
  -2   7   9        0.82       -3.45      3.45 o 
  -1   7   9        4.31        0.50      3.54 o 
   0   7   9        6.36        6.00      5.01 o 
   1   7   9        6.82        3.81      2.82 o 
   2   7   9        4.92        5.89      1.71 o 
   3   7   9        2.07        2.52      1.56 o 
   4   7   9        0.36       -1.08      2.58 o 
   5   7   9        1.24        4.16      2.93 o 
   6   7   9        0.42       -0.26      2.81 o 
  -4   8   9        8.44       13.38      5.27 o 
  -3   8   9       19.18       27.43      6.82 o 
  -2   8   9       15.91       14.43      5.18 o 
  -1   8   9        0.26       -3.28      3.07 o 
   0   8   9        2.03       -3.19      3.89 o 
   1   8   9       14.35       13.61      2.92 o 
   2   8   9        5.16        3.86      1.71 o 
   3   8   9        0.05       -0.29      1.47 o 
   4   8   9        3.72        3.29      1.93 o 
   5   8   9        3.08        1.38      2.78 o 
   6   8   9        0.58        0.41      2.84 o 
  -4   9   9        5.42        9.63      4.63 o 
  -3   9   9        0.24       -3.63      3.83 o 
  -2   9   9        8.04        6.15      5.04 o 
  -1   9   9        8.87        9.75      4.71 o 
   0   9   9        2.70        2.02      4.54 o 
   1   9   9       15.99       18.96      3.42 o 
   2   9   9        9.05        8.77      2.09 o 
   3   9   9        4.44        4.10      1.83 o 
   4   9   9       15.79       16.96      2.72 o 
   5   9   9        1.77        0.00      2.99 o 
   6   9   9        1.74        1.08      2.87 o 
  -4  10   9        1.04        1.11      3.83 o 
  -3  10   9        0.01       -3.22      3.51 o 
  -2  10   9        3.10       -0.38      3.51 o 
  -1  10   9        4.18       11.09      5.12 o 
   0  10   9       20.77       21.49      5.62 o 
   1  10   9       18.63       18.89      3.34 o 
   2  10   9        7.64        9.00      3.32 o 
   3  10   9        6.83        0.29      2.61 o 
   4  10   9        1.98        1.43      2.66 o 
   5  10   9        2.54        1.84      2.90 o 
  -3  11   9        0.67        0.09      3.66 o 
  -2  11   9        0.34       -0.50      3.98 o 
  -1  11   9        4.88        6.15      4.51 o 
   0  11   9        1.37        3.68      2.74 o 
   1  11   9        0.74       -0.56      2.06 o 
   2  11   9        5.08        2.39      2.28 o 
   3  11   9        5.94        6.53      3.13 o 
   4  11   9        0.86       -0.09      2.69 o 
   5  11   9        1.47       -2.72      2.61 o 
  -2  12   9        0.80        3.25      4.27 o 
  -1  12   9        0.04       -0.88      3.60 o 
   0  12   9        0.63       -1.46      2.48 o 
   1  12   9        1.78       -0.36      2.40 o 
   2  12   9        1.80        3.52      2.35 o 
   3  12   9        2.81        4.45      2.93 o 
   4  12   9        1.41        1.96      2.69 o 
   5  12   9        1.04       -0.23      2.96 o 
  -1  13   9        1.74        6.94      5.15 o 
   0  13   9        0.25        2.72      3.05 o 
   1  13   9        0.22        1.34      2.75 o 
   2  13   9        0.79       -1.82      2.62 o 
   3  13   9        1.19        3.48      3.04 o 
   4  13   9        0.07        0.82      2.90 o 
   0  14   9        0.03       -0.07      3.34 o 
   1  14   9        0.42        1.70      3.05 o 
   2  14   9        0.24       -0.44      3.28 o 
   3  14   9        1.33        0.32      3.04 o 
  -2  -7  10        0.27        2.31      5.06 o 
  -1  -7  10        1.03       -0.88      4.86 o 
   0  -7  10        0.52       -1.79      4.07 o 
  -2  -6  10        0.17        1.64      4.04 o 
  -1  -6  10        2.39        6.82      4.30 o 
   0  -6  10        0.82       -1.38      4.33 o 
   1  -6  10        3.29       -0.91      4.24 o 
   2  -6  10        2.28        3.60      4.74 o 
  -4  -5  10        0.47        2.40      5.24 o 
  -3  -5  10        1.84        4.27      4.30 o 
  -2  -5  10        0.17        4.13      4.36 o 
  -1  -5  10        1.76        2.05      4.42 o 
   0  -5  10        6.41        3.54      4.04 o 
   1  -5  10        5.39        6.35      5.01 o 
   2  -5  10       14.89       17.74      6.26 o 
  -4  -4  10        0.95        1.08      5.12 o 
  -3  -4  10        0.25        1.52      3.69 o 
  -2  -4  10       11.00        8.40      4.04 o 
  -1  -4  10        6.34        9.46      4.51 o 
   0  -4  10       26.26       32.76      6.94 o 
   1  -4  10       20.59       22.48      5.85 o 
   2  -4  10       63.64       75.09      6.21 o 
   3  -4  10        2.57        3.49      2.91 o 
  -5  -3  10        0.56       -2.37      5.01 o 
  -4  -3  10        3.59        4.83      5.01 o 
  -3  -3  10        2.12        0.12      3.01 o 
  -2  -3  10        0.05        3.66      4.83 o 
  -1  -3  10       29.97       25.64      5.68 o 
   0  -3  10       75.97       62.91      8.23 o 
   1  -3  10        7.85       13.20      4.92 o 
   2  -3  10       22.98       20.99      3.58 o 
   3  -3  10       16.80       17.79      3.98 o 
   4  -3  10       12.12        9.82      3.53 o 
  -5  -2  10        0.63        0.50      4.86 o 
  -4  -2  10        2.83        4.86      4.80 o 
  -3  -2  10        1.72        4.29      3.05 o 
  -2  -2  10        2.30        3.90      3.31 o 
  -1  -2  10       13.84        8.02      4.80 o 
   0  -2  10       13.07       15.81      5.04 o 
   1  -2  10        4.36        2.72      3.95 o 
   2  -2  10        5.19        5.09      2.83 o 
   3  -2  10       14.16       13.66      3.08 o 
   4  -2  10        8.85        7.14      2.94 o 
  -5  -1  10        5.77        5.65      5.04 o 
  -4  -1  10        9.58       10.85      3.49 o 
  -3  -1  10        1.79        0.12      2.76 o 
  -2  -1  10        6.40        3.77      2.53 o 
  -1  -1  10       11.29        7.76      4.24 o 
   0  -1  10       19.36       15.40      4.98 o 
   1  -1  10        0.76       -0.18      3.83 o 
   2  -1  10        5.16        3.29      2.77 o 
   3  -1  10       22.24       20.04      3.79 o 
   4  -1  10        9.07        6.86      3.24 o 
   5  -1  10        7.58       10.74      5.12 o 
  -5   0  10        0.95       -3.13      4.22 o 
  -4   0  10       23.18       28.11      9.41 o 
  -3   0  10       18.90       17.93      3.87 o 
  -2   0  10        3.71        4.33      2.80 o 
  -1   0  10       16.40       17.80      3.52 o 
   0   0  10       62.20       72.42      8.78 o 
   1   0  10       11.68       14.14      4.92 o 
   2   0  10       31.65       29.70      3.97 o 
   3   0  10        2.04        0.50      3.60 o 
   4   0  10       24.69       26.91      4.17 o 
   5   0  10        2.07        1.64      3.60 o 
  -5   1  10        2.36        6.56      4.16 o 
  -4   1  10        2.93        1.42      2.93 o 
  -3   1  10        9.84       16.98     10.25 o 
  -2   1  10       36.03       32.81      5.62 o 
  -1   1  10       17.26       22.05      4.48 o 
   0   1  10      311.18      335.39     18.71 o 
   1   1  10       63.19       66.83      5.26 o 
   2   1  10      129.25      120.20      7.06 o 
   3   1  10       21.42       22.37      5.14 o 
   4   1  10       50.58       57.38      6.18 o 
   5   1  10        1.02       -3.28      4.27 o 
  -5   2  10        0.76        3.95      3.89 o 
  -4   2  10       17.75       23.25      4.95 o 
  -3   2  10        9.55        7.11      3.48 o 
  -2   2  10      110.71      153.86     14.05 o 
  -1   2  10       29.91       29.01      7.05 o 
   0   2  10      555.73      650.31     26.76 o 
   1   2  10        9.78        9.42      2.70 o 
   2   2  10      237.76      226.26      9.27 o 
   3   2  10       10.90       12.36      3.03 o 
   4   2  10       15.73       15.08      3.44 o 
   5   2  10        4.30        9.84      4.10 o 
  -5   3  10        1.94        1.46      2.96 o 
  -4   3  10       38.26       44.58     10.00 o 
  -3   3  10       23.05       34.48      7.99 o 
  -2   3  10       63.19       85.16     11.01 o 
  -1   3  10       55.61       77.63     10.39 o 
   0   3  10      257.51      261.47     17.24 o 
   1   3  10       26.32       34.06      4.02 o 
   2   3  10       10.43        9.11      2.58 o 
   3   3  10       22.69       23.92      4.36 o 
   4   3  10       16.50       17.31      3.57 o 
   5   3  10        4.67        1.38      3.45 o 
   6   3  10        0.31       -1.29      3.63 o 
  -5   4  10        6.17        3.86      2.81 o 
  -4   4  10        1.04        6.29      5.15 o 
  -3   4  10        8.97       13.00      5.85 o 
  -2   4  10       18.49       27.05      7.32 o 
  -1   4  10        1.59        0.50      3.75 o 
   0   4  10        4.57       -1.43      4.36 o 
   1   4  10       12.21       13.96      3.11 o 
   2   4  10       19.69       14.89      2.78 o 
   3   4  10        6.75        4.46      2.43 o 
   4   4  10       36.14       32.27      4.37 o 
   5   4  10        7.66        7.87      3.78 o 
   6   4  10        1.65        0.73      3.60 o 
  -5   5  10        3.43        8.66      6.29 o 
  -4   5  10       18.10       29.16      8.28 o 
  -3   5  10       46.35       60.68     10.66 o 
  -2   5  10        2.59        6.73      5.77 o 
  -1   5  10        0.49        2.52      3.75 o 
   0   5  10        8.13        9.13      4.54 o 
   1   5  10       21.21       23.97      6.32 o 
   2   5  10        6.10        3.34      2.21 o 
   3   5  10        6.12        3.99      2.44 o 
   4   5  10        1.43        0.20      3.10 o 
   5   5  10        2.34        1.32      3.34 o 
   6   5  10        3.70        3.04      3.69 o 
  -5   6  10       11.43       11.89      6.82 o 
  -4   6  10        7.49       11.18      6.24 o 
  -3   6  10        4.95        9.19      5.85 o 
  -2   6  10        3.00       -0.59      4.39 o 
  -1   6  10       16.72       14.67      5.62 o 
   0   6  10       50.25       41.83      7.11 o 
   1   6  10       79.59       89.20      9.89 o 
   2   6  10       21.51       30.17      2.82 o 
   3   6  10       12.16       12.24      2.96 o 
   4   6  10        6.67        5.42      3.40 o 
   5   6  10        2.41        4.83      3.16 o 
   6   6  10        7.30        8.02      4.39 o 
  -4   7  10       15.35       19.64      7.08 o 
  -3   7  10        4.81        7.55      6.41 o 
  -2   7  10        7.86       15.40      7.38 o 
  -1   7  10        3.03        2.46      4.10 o 
   0   7  10       45.36       51.20      9.02 o 
   1   7  10        6.65        6.94      4.51 o 
   2   7  10        5.81        5.64      1.88 o 
   3   7  10        3.46        5.09      2.46 o 
   4   7  10        7.55        8.43      3.78 o 
   5   7  10        1.99        1.55      2.84 o 
   6   7  10        3.21        2.49      3.98 o 
  -4   8  10        5.11        7.93      5.09 o 
  -3   8  10       31.66       53.83      9.40 o 
  -2   8  10       60.17       81.29     11.21 o 
  -1   8  10       27.67       22.66      6.70 o 
   0   8  10       32.60       38.93      8.11 o 
   1   8  10        2.61        3.22      2.36 o 
   2   8  10       38.74       37.19      5.14 o 
   3   8  10        4.95        3.16      1.71 o 
   4   8  10        0.60        0.38      2.96 o 
   5   8  10        9.93        7.52      3.63 o 
  -4   9  10        1.40        4.74      4.95 o 
  -3   9  10        4.61        4.04      5.30 o 
  -2   9  10        5.66        4.42      4.83 o 
  -1   9  10        5.08        0.91      3.86 o 
   0   9  10        1.90       -2.78      4.16 o 
   1   9  10       17.62       15.16      3.42 o 
   2   9  10       12.16       14.97      2.39 o 
   3   9  10        0.14        0.67      1.69 o 
   4   9  10        2.44       -0.39      1.89 o 
   5   9  10        2.13        0.38      3.16 o 
  -3  10  10        1.83        2.90      4.33 o 
  -2  10  10        0.62        1.61      4.51 o 
  -1  10  10       11.07       12.94      5.36 o 
   0  10  10        1.84        3.66      4.45 o 
   1  10  10        6.26       10.63      3.24 o 
   2  10  10       22.45       23.75      3.61 o 
   3  10  10        9.28       12.03      3.51 o 
   4  10  10        3.44        5.65      2.90 o 
  -3  11  10        0.44       -2.61      3.69 o 
  -2  11  10        1.70        5.94      4.51 o 
  -1  11  10        3.12        1.64      4.27 o 
   0  11  10        1.82       -0.29      4.45 o 
   1  11  10        3.81        5.55      2.83 o 
   2  11  10        3.79        5.72      2.83 o 
   3  11  10        5.65        5.01      3.10 o 
   4  11  10        1.71        1.67      2.90 o 
  -2  12  10        0.92       -0.44      4.24 o 
  -1  12  10        0.24        0.12      4.07 o 
   0  12  10        3.73        2.61      5.01 o 
   1  12  10        1.69        0.72      2.56 o 
   2  12  10        0.25        0.41      2.60 o 
   3  12  10        0.06        0.26      2.55 o 
   4  12  10        0.85        1.14      2.96 o 
  -1  13  10        0.39       -0.32      5.21 o 
   0  13  10        0.35       -1.26      5.27 o 
   1  13  10        1.16       -0.64      2.73 o 
   2  13  10        0.30        1.62      2.66 o 
   3  13  10        1.09       -2.02      2.90 o 
   1  14  10        0.26        6.08      8.55 o 
   2  14  10        0.50       -1.81      3.04 o 
  -1  -6  11        0.28        2.14      4.54 o 
   0  -6  11        0.64        2.28      5.39 o 
  -3  -5  11        0.46        3.48      4.68 o 
  -2  -5  11        1.23        0.59      5.06 o 
  -1  -5  11        0.21        0.97      4.36 o 
   0  -5  11        1.61        2.52      4.39 o 
   1  -5  11        0.85       -0.47      5.06 o 
  -3  -4  11        3.84        5.18      4.60 o 
  -2  -4  11        4.72        1.49      4.22 o 
  -1  -4  11        8.31        6.67      4.98 o 
   0  -4  11        0.01       -1.20      4.24 o 
   1  -4  11        6.17        2.20      4.48 o 
   2  -4  11        5.38       11.33      5.91 o 
  -4  -3  11        0.46        2.58      6.50 o 
  -3  -3  11        3.12        5.39      5.33 o 
  -2  -3  11        1.97        1.35      4.71 o 
  -1  -3  11        8.68        2.87      4.13 o 
   0  -3  11       12.12       11.91      5.09 o 
   1  -3  11       23.52       22.69      6.76 o 
   2  -3  11        9.98        8.17      4.60 o 
   3  -3  11        4.43        7.65      4.57 o 
  -4  -2  11        0.29        4.22      5.56 o 
  -3  -2  11        1.53        1.47      3.23 o 
  -2  -2  11        0.61        0.29      4.01 o 
  -1  -2  11        0.77        0.82      4.42 o 
   0  -2  11        3.07        6.44      4.27 o 
   1  -2  11        2.85        3.45      3.75 o 
   2  -2  11        6.62        8.66      3.04 o 
   3  -2  11        6.93        5.66      2.95 o 
   4  -2  11        2.62        7.42      4.08 o 
  -5  -1  11        0.41        3.78      5.09 o 
  -4  -1  11        3.72        7.03      4.92 o 
  -3  -1  11        0.49        3.97      3.14 o 
  -2  -1  11        2.89        3.86      4.22 o 
  -1  -1  11        4.74       10.19      5.12 o 
   0  -1  11       10.24       14.70      5.44 o 
   1  -1  11        0.46        3.10      4.51 o 
   2  -1  11        2.01        1.38      2.21 o 
   3  -1  11        1.67        1.60      2.60 o 
   4  -1  11        1.31        3.40      2.89 o 
  -5   0  11        2.83        2.55      4.19 o 
  -4   0  11        1.54        3.38      3.28 o 
  -3   0  11       18.52       22.51      4.34 o 
  -2   0  11       10.26       11.91      3.63 o 
  -1   0  11        2.93        4.54      4.22 o 
   0   0  11        4.60        4.89      4.27 o 
   1   0  11        3.19        0.32      3.81 o 
   2   0  11        2.01        0.00      2.68 o 
   3   0  11        3.41        2.41      3.51 o 
   4   0  11        1.20       -0.34      2.44 o 
  -5   1  11        1.29       -1.79      3.89 o 
  -4   1  11        7.94       10.76      3.70 o 
  -3   1  11       12.53       14.12      3.88 o 
  -2   1  11       70.52       89.33      7.47 o 
  -1   1  11       38.47       47.22      8.37 o 
   0   1  11       27.73       24.41      6.35 o 
   1   1  11      114.87      109.83     11.18 o 
   2   1  11        5.32        5.48      5.11 o 
   3   1  11       42.40       45.76     11.71 o 
   4   1  11        0.80        0.39      2.98 o 
   5   1  11        1.68       -0.82      3.02 o 
  -5   2  11        0.58        0.03      4.07 o 
  -4   2  11        1.81        4.72      3.54 o 
  -3   2  11       37.55       39.92      5.28 o 
  -2   2  11        5.41        6.19      3.63 o 
  -1   2  11      251.55      300.40     20.17 o 
   0   2  11        5.58        2.34      4.24 o 
   2   2  11        8.50        4.99      2.87 o 
   3   2  11       45.15       39.88      4.87 o 
   4   2  11        1.98        1.37      2.47 o 
   5   2  11        4.89        2.90      4.77 o 
  -5   3  11        0.59        0.20      4.13 o 
  -4   3  11        2.78        1.63      4.36 o 
  -3   3  11       55.57       73.24     11.27 o 
  -2   3  11       22.76       32.17      7.90 o 
  -1   3  11      117.39      143.73     14.43 o 
   0   3  11       87.75       92.27     11.07 o 
   1   3  11       41.42       38.26      7.29 o 
   2   3  11       50.43       50.01      4.89 o 
   3   3  11        6.65        3.92      2.70 o 
   4   3  11       11.17       10.18      3.10 o 
   5   3  11        1.90        2.49      4.57 o 
  -5   4  11        1.63        1.79      3.34 o 
  -4   4  11        3.95       10.27      6.38 o 
  -3   4  11       10.96       14.08      6.53 o 
  -2   4  11        1.01       -0.53      5.01 o 
  -1   4  11        9.35        7.90      5.59 o 
   0   4  11        3.17        0.59      4.80 o 
   1   4  11       12.82       14.64      5.09 o 
   2   4  11        4.09        2.22      3.70 o 
   3   4  11        5.94        4.45      2.43 o 
   4   4  11        0.05        1.18      3.32 o 
   5   4  11        2.84        2.05      4.45 o 
  -5   5  11        0.14        1.70      2.69 o 
  -4   5  11        5.14       10.92      6.21 o 
  -3   5  11        1.50        5.65      4.98 o 
  -2   5  11        9.85       14.29      7.11 o 
  -1   5  11        2.69        7.76      5.06 o 
   0   5  11        2.61        3.95      5.24 o 
   1   5  11        0.29        1.32      3.89 o 
   2   5  11        2.18        1.26      2.42 o 
   3   5  11        0.45        0.13      2.17 o 
   4   5  11        2.25        0.94      2.90 o 
   5   5  11        0.77       -1.93      3.28 o 
  -4   6  11       14.76       23.51      8.08 o 
  -3   6  11        9.51       17.30      7.03 o 
  -2   6  11       27.96       34.75      8.78 o 
  -1   6  11        1.46        1.84      5.01 o 
   0   6  11        2.61        2.17      3.89 o 
   1   6  11        4.30       -0.47      3.92 o 
   2   6  11        5.47        5.29      2.93 o 
   3   6  11        1.01        0.45      2.29 o 
   4   6  11        1.45        1.96      2.87 o 
   5   6  11       11.72       13.06      4.68 o 
  -4   7  11        8.21       10.42      7.00 o 
  -3   7  11       15.20       17.56      7.20 o 
  -2   7  11       10.49       23.71      7.08 o 
  -1   7  11       74.27      114.08     14.05 o 
   0   7  11       12.20       12.38      5.71 o 
   1   7  11       27.22       24.03      6.79 o 
   2   7  11        1.99        4.59      1.96 o 
   3   7  11        0.62        3.90      2.69 o 
   4   7  11        3.13        3.22      3.22 o 
   5   7  11        9.07       12.09      4.45 o 
  -4   8  11        7.90        5.06      5.94 o 
  -3   8  11       42.63       74.38     12.18 o 
  -2   8  11       36.00       56.15     10.01 o 
  -1   8  11       44.39       52.02      9.51 o 
   0   8  11       36.90       39.49      8.28 o 
   1   8  11       43.34       33.58      7.26 o 
   2   8  11        2.18        1.53      1.93 o 
   3   8  11        0.50        0.98      2.12 o 
   4   8  11        9.20       13.09      3.66 o 
   5   8  11        0.41       -1.32      3.40 o 
  -3   9  11       19.81       32.82      8.34 o 
  -2   9  11       12.55       17.97      7.38 o 
  -1   9  11       15.90       16.72      7.52 o 
   0   9  11        3.90        6.73      5.33 o 
   1   9  11        2.63        6.65      5.30 o 
   2   9  11        4.42        3.19      2.01 o 
   3   9  11        3.73        3.70      2.01 o 
   4   9  11        1.68        0.06      3.04 o 
   5   9  11        2.66        0.70      3.10 o 
  -3  10  11        2.84        5.71      5.06 o 
  -2  10  11        0.92        1.14      5.71 o 
  -1  10  11        4.83       11.09      5.44 o 
   0  10  11        1.23       -1.52      4.74 o 
   1  10  11        1.39        2.70      2.66 o 
   2  10  11        5.91        9.72      2.91 o 
   3  10  11        2.55        3.60      2.99 o 
  -2  11  11        0.73       -2.22      4.54 o 
  -1  11  11        6.41        7.73      5.83 o 
   0  11  11        0.06       -0.12      4.36 o 
   1  11  11        0.90        2.10      2.76 o 
   2  11  11        1.43        3.02      2.69 o 
   3  11  11        3.61        4.24      3.13 o 
   4  11  11        4.63        6.35      3.40 o 
  -1  12  11        0.97        1.87      4.48 o 
   0  12  11        0.05        0.12      5.27 o 
   1  12  11        1.50        3.68      3.08 o 
   2  12  11        0.01        1.98      2.64 o 
   3  12  11        4.14        3.92      3.34 o 
   4  12  11        4.11        2.78      3.31 o 
   0  13  11        0.74       -1.02      5.53 o 
   1  13  11        1.77        6.02      3.26 o 
   2  13  11        3.86        8.78      3.41 o 
   3  13  11        4.51        7.08      3.69 o 
  -2  -4  12        0.17       -0.59      4.60 o 
  -1  -4  12        0.92       -1.23      4.95 o 
   0  -4  12        3.44        2.99      5.47 o 
   1  -4  12        0.62       -1.20      4.19 o 
  -3  -3  12        0.76        0.64      5.36 o 
  -2  -3  12        1.47        7.67      5.33 o 
  -1  -3  12        0.50       -0.29      4.27 o 
   0  -3  12        1.00       -2.40      4.74 o 
   1  -3  12        0.47        2.87      5.15 o 
   2  -3  12        1.33        2.81      4.24 o 
  -3  -2  12        1.12       -0.79      4.42 o 
  -2  -2  12        0.80       -3.37      4.71 o 
  -1  -2  12        0.66        0.23      5.42 o 
   0  -2  12        0.68       -2.72      3.95 o 
   1  -2  12        2.76        2.20      4.27 o 
   2  -2  12        0.94        0.26      5.30 o 
   3  -2  12        0.16        0.95      3.03 o 
  -4  -1  12        0.26       -1.61      5.09 o 
  -3  -1  12        0.16       -1.61      4.24 o 
  -2  -1  12        4.80        7.17      5.36 o 
  -1  -1  12        3.78        5.36      4.89 o 
   0  -1  12        6.16        6.53      5.80 o 
   1  -1  12        4.03        7.08      4.95 o 
   2  -1  12        1.66        1.88      3.14 o 
   3  -1  12        2.46        2.35      3.20 o 
  -4   0  12        0.26       -0.33      3.43 o 
  -3   0  12        5.61        6.64      3.49 o 
  -2   0  12        6.57        6.18      5.12 o 
  -1   0  12        4.73        7.61      5.12 o 
   0   0  12       11.27       11.53      5.06 o 
   1   0  12        2.67        4.22      4.98 o 
   2   0  12        5.94        7.01      2.98 o 
   3   0  12        9.00       13.17      4.22 o 
   4   0  12        1.70        3.55      3.26 o 
  -4   1  12        0.45       -2.33      3.06 o 
  -3   1  12        8.54       10.58      4.12 o 
  -2   1  12        0.43       -0.70      4.36 o 
  -1   1  12        6.21        5.36      5.15 o 
   0   1  12       19.50       15.31      5.30 o 
   1   1  12        3.89        1.02      4.19 o 
   2   1  12        2.81       -0.33      2.60 o 
   3   1  12        2.49        1.80      3.09 o 
   4   1  12        0.90        2.53      3.14 o 
  -4   2  12        3.83        4.50      3.63 o 
  -3   2  12        1.47       17.63     11.96 o 
  -2   2  12       17.48       19.34      4.38 o 
  -1   2  12        6.26        5.59      6.03 o 
   0   2  12       70.46       86.21     10.74 o 
   1   2  12        2.09        2.37      3.48 o 
   2   2  12       29.38       20.55      3.65 o 
   3   2  12        0.66       -3.02      2.87 o 
   4   2  12        4.46        1.26      3.27 o 
  -4   3  12        2.55        0.99      3.21 o 
  -3   3  12        1.99        1.76      3.51 o 
  -2   3  12       28.87       45.58      9.72 o 
  -1   3  12       10.90       10.86      6.26 o 
   0   3  12       31.82       35.60      8.11 o 
   1   3  12       10.61        6.26      4.27 o 
   2   3  12        9.18        9.46      3.14 o 
   3   3  12       28.72       28.65      4.31 o 
   4   3  12        0.49        0.26      3.02 o 
  -4   4  12        2.24        2.10      3.41 o 
  -3   4  12        2.13        6.09      6.29 o 
  -2   4  12       10.74       15.13      7.35 o 
  -1   4  12        4.31        3.69      4.77 o 
   0   4  12        5.68        7.58      6.00 o 
   1   4  12        1.11        2.08      5.15 o 
   2   4  12        3.62        4.61      2.65 o 
   3   4  12       18.69       17.06      3.39 o 
   4   4  12        5.97        2.44      3.09 o 
   5   4  12        0.49        0.35      3.31 o 
  -4   5  12        3.90        6.32      6.12 o 
  -3   5  12        7.80       13.20      7.44 o 
  -2   5  12        4.53        9.46      6.88 o 
  -1   5  12        5.73        7.41      6.24 o 
   0   5  12        4.66        4.19      4.60 o 
   1   5  12        6.12        8.72      5.01 o 
   2   5  12        4.75        5.28      2.87 o 
   3   5  12        1.75        1.25      2.33 o 
   4   5  12        0.36        0.88      3.54 o 
   5   5  12        1.78        0.00      4.30 o 
  -4   6  12        1.41        4.36      6.00 o 
  -3   6  12        8.37        2.72      5.21 o 
  -2   6  12        1.82       13.61      7.49 o 
  -1   6  12        7.18       13.26      6.88 o 
   0   6  12       17.66       24.79      7.52 o 
   1   6  12       11.35       12.21      5.50 o 
   2   6  12        0.44        0.22      2.37 o 
   3   6  12        0.63        2.25      2.43 o 
   4   6  12        1.60        2.55      3.60 o 
   5   6  12        0.32       -4.22      3.31 o 
  -4   7  12       11.22       23.42      8.96 o 
  -3   7  12        3.02       17.83      8.26 o 
  -2   7  12        5.18       13.88      6.03 o 
  -1   7  12        6.23       10.68      6.59 o 
   0   7  12       54.95       60.13     10.42 o 
   1   7  12       14.83       17.65      6.03 o 
   2   7  12        2.18       -0.52      2.30 o 
   3   7  12        0.16        1.53      2.57 o 
   4   7  12        5.96       11.77      4.51 o 
   5   7  12        1.21        3.42      3.81 o 
  -3   8  12        6.18       15.75      6.82 o 
  -2   8  12       39.69       74.56     12.35 o 
  -1   8  12       24.78       30.50      9.16 o 
   0   8  12       28.57       36.27      7.79 o 
   1   8  12        0.05        3.04      4.86 o 
   2   8  12       22.29       18.78      4.99 o 
   3   8  12        1.40        5.10      4.82 o 
   4   8  12        5.02        2.08      3.60 o 
   5   8  12        6.94        5.88      4.33 o 
  -3   9  12        0.99        1.84      6.82 o 
  -2   9  12       25.95       38.52     10.01 o 
  -1   9  12       14.52       17.36      7.55 o 
   0   9  12       10.26        6.53      5.65 o 
   1   9  12        2.49        5.94      4.74 o 
   2   9  12        1.19        2.27      2.68 o 
   3   9  12        1.07        0.72      2.95 o 
   4   9  12        1.41       -0.47      3.75 o 
  -2  10  12        6.26        8.26      7.61 o 
  -1  10  12        3.62        7.08      6.35 o 
   0  10  12        6.73       11.97      6.85 o 
   1  10  12        0.58        0.82      4.77 o 
   2  10  12        1.84        7.23      9.21 o 
  -2  11  12        0.45        3.72      5.74 o 
  -1  11  12        0.82        3.69      6.53 o 
   0  11  12        2.65        6.32      5.65 o 
   1  11  12        3.69        3.28      6.09 o 
   2  11  12        0.97        3.73      3.00 o 
   3  11  12        1.17        2.55      3.04 o 
  -1  12  12        0.28       -1.81      4.80 o 
   0  12  12        1.76        6.67      7.05 o 
   1  12  12        0.91        3.48      6.91 o 
   2  12  12        6.06       10.33      3.88 o 
   3  12  12        3.17        4.60      3.54 o 
   1  13  12        5.40        4.83      6.67 o 
  -1  -3  13        0.10        3.19      5.06 o 
   0  -3  13        0.61       -0.56      5.59 o 
  -2  -2  13        3.30        5.27      6.50 o 
  -1  -2  13        1.01       -1.23      4.68 o 
   0  -2  13        0.73        2.25      5.56 o 
   1  -2  13        0.45        0.38      4.68 o 
  -3  -1  13        2.29        5.53      6.00 o 
  -2  -1  13        5.81       10.36      6.18 o 
  -1  -1  13        0.08        1.52      5.18 o 
   0  -1  13        0.54       -5.27      5.36 o 
   1  -1  13        1.52        1.26      4.19 o 
   2  -1  13        0.16        1.41      5.44 o 
  -3   0  13        0.19       -1.46      5.36 o 
  -2   0  13        2.19        2.93      4.71 o 
  -1   0  13        4.19        8.05      5.47 o 
   0   0  13        4.70        4.19      4.51 o 
   1   0  13        1.57        3.51      5.18 o 
   2   0  13        0.36        2.69      5.33 o 
   3   0  13        1.83        3.91      3.24 o 
  -3   1  13        0.75       -0.26      5.30 o 
  -2   1  13        0.44        1.61      5.27 o 
  -1   1  13        0.33        1.14      5.21 o 
   0   1  13        3.17       10.83      5.77 o 
   1   1  13        4.54        5.04      5.04 o 
   2   1  13        1.48        4.24      6.06 o 
   3   1  13        2.40        0.47      4.83 o 
  -3   2  13        0.83        1.06      3.99 o 
  -2   2  13        1.68        1.11      6.18 o 
  -1   2  13        0.05       -3.34      4.80 o 
   0   2  13        1.29       -0.94      4.24 o 
   1   2  13        0.53        1.73      4.33 o 
   2   2  13        0.83        0.33      2.72 o 
   3   2  13        0.26        1.09      2.92 o 
   4   2  13        0.03        0.12      3.25 o 
  -4   3  13        1.62        3.55      4.05 o 
  -3   3  13        0.25        4.15      3.96 o 
  -2   3  13        0.91        2.20      5.68 o 
  -1   3  13        0.08       -3.25      5.30 o 
   0   3  13        1.51        0.85      5.50 o 
   1   3  13        0.17        0.18      4.13 o 
   2   3  13        4.16        3.14      2.90 o 
   3   3  13        0.00       -0.33      3.02 o 
   4   3  13        0.45       -2.20      3.29 o 
  -3   4  13        2.97        5.71      5.94 o 
  -2   4  13        3.54       11.53      6.88 o 
  -1   4  13        0.45        8.66      5.91 o 
   0   4  13        0.20       -2.11      4.54 o 
   1   4  13        1.57       -6.54      4.36 o 
   2   4  13        0.11       -0.97      2.81 o 
   3   4  13        0.29        0.67      2.53 o 
   4   4  13        0.67       -2.31      3.16 o 
  -3   5  13        1.82        1.52      5.83 o 
  -2   5  13        3.26        4.01      6.53 o 
  -1   5  13        1.83        5.97      5.97 o 
   0   5  13        0.50       -0.12      4.68 o 
   1   5  13        0.00       -2.17      4.98 o 
   2   5  13        0.20       -1.35      2.67 o 
   3   5  13        0.28       -0.43      2.51 o 
   4   5  13        0.62       -1.46      4.33 o 
  -3   6  13        3.59        8.05      7.52 o 
  -2   6  13        2.65       -1.79      5.42 o 
  -1   6  13        0.17        1.00      5.59 o 
   0   6  13        0.73       -1.96      4.77 o 
   1   6  13        0.36        0.41      4.68 o 
   2   6  13        0.68        4.98      2.96 o 
   3   6  13        0.07       -0.18      2.58 o 
   4   6  13        1.25        0.03      4.33 o 
  -3   7  13        3.58        4.92      7.35 o 
  -2   7  13       13.81       28.07      8.84 o 
  -1   7  13        8.96       15.98      7.41 o 
   0   7  13        1.97        5.42      5.27 o 
   1   7  13        3.09        4.36      5.36 o 
   2   7  13        1.96        1.37      2.93 o 
   3   7  13        2.08        1.65      3.07 o 
   4   7  13        0.35       -2.93      3.95 o 
  -3   8  13        6.55        9.98      7.82 o 
  -2   8  13        5.30        6.91      6.18 o 
  -1   8  13       17.15       31.41      8.11 o 
   0   8  13        5.70        8.49      6.29 o 
   1   8  13        7.39        8.37      6.00 o 
   2   8  13        0.34       -6.10      4.07 o 
   3   8  13        0.75       -0.47      3.07 o 
   4   8  13        0.48       -1.81      3.63 o 
  -2   9  13        1.27       -0.79      7.85 o 
  -1   9  13        3.52        6.44      7.32 o 
   0   9  13        0.52       -0.12      4.86 o 
   1   9  13        0.58        5.04      6.29 o 
   2   9  13        0.75       -2.61      5.59 o 
   3   9  13        0.44       -0.16      3.02 o 
   4   9  13        0.21       -3.92      3.37 o 
  -2  10  13        2.40        2.69      6.53 o 
  -1  10  13        4.98       -0.67      5.83 o 
   0  10  13        0.60       -2.90      5.39 o 
   1  10  13        0.36        3.22      6.12 o 
   2  10  13        3.86        3.34      6.35 o 
  -1  11  13        2.18        4.77      6.44 o 
   0  11  13        3.86        7.93      6.53 o 
   1  11  13        1.37       -0.97      5.44 o 
   2  11  13        0.54       -0.97      5.74 o 
   1  12  13        2.11       -5.04      6.24 o 
  -1  -1  14        7.43       12.35      7.87 o 
   0  -1  14        8.10       14.29      6.59 o 
  -2   0  14        2.03        8.11      6.67 o 
  -1   0  14       17.72       30.39      8.31 o 
   0   0  14        2.03        6.79      6.21 o 
   1   0  14        3.23        9.63      7.26 o 
  -2   1  14        2.27        0.32      5.80 o 
  -1   1  14       12.46       16.07      6.65 o 
   0   1  14        1.56        2.20      5.12 o 
   1   1  14        0.31        1.41      5.68 o 
   2   1  14        1.05        0.67      5.30 o 
  -3   2  14        3.41        8.64      7.03 o 
  -2   2  14        0.53        0.09      6.06 o 
  -1   2  14        1.59        5.88      5.94 o 
   0   2  14        9.55       17.15      6.88 o 
   1   2  14        1.60        5.74      5.91 o 
   2   2  14        2.73        2.69      5.77 o 
   3   2  14        1.65        3.60      3.29 o 
  -3   3  14        1.30        2.35      4.45 o 
  -2   3  14        0.45        3.51      7.52 o 
  -1   3  14        1.60       -3.10      6.44 o 
   0   3  14       15.18       17.10      7.32 o 
   1   3  14        5.95        5.88      5.65 o 
   2   3  14        0.19        0.85      5.09 o 
   3   3  14        2.29        1.84      3.17 o 
  -3   4  14        2.96        5.48      4.36 o 
  -2   4  14        1.98        1.38      7.17 o 
  -1   4  14        0.60        0.79      7.35 o 
   0   4  14        6.45        4.22      7.44 o 
   1   4  14       16.92       22.36      7.11 o 
   2   4  14        5.90        5.53      5.15 o 
   3   4  14        2.64        3.27      3.36 o 
  -3   5  14        0.48        2.72      7.26 o 
  -2   5  14        2.26        6.76      6.62 o 
  -1   5  14        0.87       -2.02      6.29 o 
   0   5  14        3.06        4.57      6.94 o 
   1   5  14        6.04        6.62      6.50 o 
   2   5  14        4.54        7.41      4.98 o 
   3   5  14        4.41        2.71      4.68 o 
  -2   6  14        0.72        9.25      8.64 o 
  -1   6  14        0.04        0.61      5.88 o 
   0   6  14        1.75       -0.20      5.59 o 
   1   6  14        1.28        3.31      5.83 o 
   2   6  14        0.02        0.53      4.45 o 
   3   6  14        4.54        4.03      3.59 o 
  -2   7  14        0.91       -0.26      6.79 o 
  -1   7  14        3.23       -0.38      6.38 o 
   0   7  14        0.18       -0.64      6.94 o 
   1   7  14        0.41       -2.49      5.47 o 
   2   7  14        0.00       -0.41      6.18 o 
   3   7  14        0.21       -2.61      2.51 o 
  -2   8  14        1.09        4.07      8.46 o 
  -1   8  14        1.52        1.20      6.73 o 
   0   8  14        0.17       -3.98      5.04 o 
   1   8  14        2.36       -1.20      5.04 o 
   2   8  14        2.94        3.48      5.01 o 
   3   8  14        2.40        3.86      4.16 o 
  -1   9  14        1.03        7.55      6.85 o 
   0   9  14        3.47        1.35      6.97 o 
   1   9  14        3.25        0.35      5.59 o 
   2   9  14        1.71        6.44      6.12 o 
   3   9  14        1.67        0.61      3.83 o 
   0  10  14        0.29       -2.02      5.94 o 
   1  10  14        0.40        6.76      6.35 o 
   2  10  14        0.67       -0.79      6.03 o 
  -1   2  15        0.56        1.73      6.76 o 
   0   2  15        0.54        2.58      6.06 o 
   1   2  15        0.38       -1.87      4.60 o 
  -1   3  15        1.75        2.40      6.09 o 
   0   3  15        0.75        1.38      6.94 o 
   1   3  15        2.90       15.31      6.53 o 
  -1   4  15        0.19        4.19      7.44 o 
   0   4  15        3.77        5.18      6.35 o 
   1   4  15        0.01       -0.32      6.24 o 
   2   4  15       13.03       19.53      6.94 o 
  -1   5  15        0.19       -7.76      7.64 o 
   0   5  15        5.91       11.50      6.94 o 
   1   5  15        1.13       -1.52      5.33 o 
   2   5  15       16.93       25.61      7.79 o 
  -1   6  15        0.77        1.79      7.08 o 
   0   6  15        2.25       -5.21      7.05 o 
   1   6  15        5.32        8.64      7.03 o 
   2   6  15        6.53        4.24      4.98 o 
  -1   7  15        0.94        3.19      7.00 o 
   0   7  15        1.07        3.02      7.49 o 
   1   7  15        2.56        7.35      6.38 o 
   2   7  15        2.46        7.52      6.24 o 
   0   8  15        0.20        3.42      7.38 o 
   1   8  15        0.41       -3.25      6.06 o 
   2   8  15        1.23        0.73      6.85 o 
                                                 
